# Supplementary material for: Measurement and spatio-temporal heterogeneity analysis of coupling coordination between development of digital economy and agricultural carbon emission performance
Source: PLoS One. 2024 Jun 25;19(6):e0305231. doi: 10.1371/journal.pone.0305231 (PMC11198803; doi:10.1371/journal.pone.0305231)
Supplement: S1 Data — (XLSX) [file pone.0305231.s001.xlsx]

## Sheet: Entropy method
year	id	province	A1	A2	A3	A4	A5	A6	B1	B2	B3	B4	B5	B6	C1	C2	C3	C4	Score
2021	1	Beijing	0.436481	632.9	0.600359	0.0251346	0.0217	1.2777	60.6449	50.4794	41.2389	49.6733	44.2172	10.2885	4.12593	87.5286	1.39815	15.3663	0.235997
2021	2	Tianjin	1.28529	633.9	0.233321	0.0349756	0.021	4.3099	74.8192	91.0252	66.7254	59.6796	83.5744	8.52357	7.82059	84.8507	7.34912	34.0411	0.40328
2021	3	Hebei	1.04211	634.9	0.118125	0.0240919	0.5745	293.785	65.1622	85.1174	63.3626	52.8646	73.7488	9.99952	5.18713	61.1439	4.9229	668.809	0.422234
2021	4	Shanxi	0.894751	635.9	0.121556	0.0317041	0.4558	63.9921	76.8252	75.2455	29.5562	27.0519	57.6413	4.61057	3.20923	63.4195	3.54426	261.618	0.265934
2021	5	Neimenggu	2.07188	636.9	0.05089	0.0584137	0.4338	154.709	79.4917	90.0553	33.6923	53.5526	75.7167	4.84874	5.57796	68.2083	9.10024	609.449	0.412134
2021	6	Liaoning	0.72149	637.9	0.0682075	0.0313579	0.4078	64.1598	90.8239	86.3505	20.8053	39.958	67.9956	5.89659	4.10317	72.8068	4.23123	375.048	0.30091
2021	7	Jilin	1.36279	638.9	0.0465375	0.0514223	0.9725	131.426	65.4813	92.4877	18.0732	61.4017	86.0268	6.7063	3.42247	63.3684	8.897	482.39	0.406683
2021	8	Heilongjiang	2.91958	639.9	0.0338223	0.0835018	2.6547	152.461	94.4636	98.1157	24.5257	86.0462	96.6176	4.5882	6.71202	65.696	15.2475	840.519	0.656025
2021	9	Shanghai	1.0574	640.9	0.117794	0.159209	0.0303	0.6308	100	40.7566	0.00378286	98.9975	43.3138	3.88651	3.844	89.313	3.7584	23.5839	0.249295
2021	10	Jiansu	1.19277	641.9	0.110193	0.05215	1.2618	129.928	94.3727	73.9819	60.4473	82.6681	77.3133	6.85112	7.49365	73.9447	5.94619	638.309	0.482054
2021	11	Zhejiang	0.977956	642.9	0.191916	0.0331419	0.3309	58.1522	71.146	26.8973	40.2047	49.8707	41.6095	8.80402	10.7364	72.6606	3.01408	285.009	0.338115
2021	12	Anhui	1.14079	643.9	0.0833586	0.0428372	1.0445	375.662	86.04	70.6866	43.6351	64.7549	82.2976	7.79171	4.31823	59.398	5.24719	676.984	0.46208
2021	13	Fujian	0.548794	644.9	0.107497	0.034415	0.1017	66.7308	59.5356	17.4069	19.9786	42.6153	37.8795	7.6914	9.63422	69.6919	1.68246	231.239	0.257774
2021	14	Jiangxi	1.33796	645.9	0.0716165	0.0716764	1.2184	124.223	80.6793	32.5783	24.6059	25.5991	70.0177	4.75124	5.50495	61.4567	5.17059	348.997	0.358247
2021	15	Shandong	0.83196	646.9	0.0842179	0.0192072	2.2151	461.938	57.8569	88.4253	56.7754	54.0692	82.5212	10.2169	4.58131	63.943	4.1799	945.729	0.55886
2021	16	Henan	1.2547	647.9	0.0802271	0.0204375	1.353	562.442	64.7885	81.3264	39.7276	43.8587	78.8685	7.24251	4.80111	56.4505	5.58376	1207.57	0.502481
2021	17	Hubei	0.920459	648.9	0.0439161	0.0383371	0.5938	224.507	77.4212	43.9142	40.2736	64.5196	60.069	5.83465	5.26129	64.0823	3.13772	606.303	0.359422
2021	18	Hunan	1.06171	649.9	0.0766204	0.046241	1.7238	275.514	74.8451	27.5217	30.0352	33.837	61.2313	7.85065	5.397	59.7101	3.83815	581.763	0.4244
2021	19	Guangdong	0.597392	650.9	0.138504	0.0409654	0.2323	120.124	86.1996	13.6999	39.8985	36.783	43.3734	5.612	6.61979	74.6295	1.69969	446.017	0.276754
2021	20	Guangxi	0.733672	651.9	0.0584578	0.0467998	0.3059	312.674	82.1865	25.0385	11.2438	10.0217	51.1047	6.29112	4.81152	55.0725	1.64672	507.212	0.275432
2021	21	Hainan	0.405195	652.9	0.0499442	0.0271046	0.0197	26.7304	63.0933	0.886416	22.9315	25.2446	39.6448	9.21099	7.42249	60.9804	0.864083	93.6186	0.228322
2021	22	Chongqing	0.931492	653.9	0.0445236	0.0149331	0.4752	127.634	80.8038	13.1213	8.73709	16.6048	34.4301	4.49496	5.25109	70.33	2.9859	229.615	0.264117
2021	23	Sichuan	0.664005	654.9	0.0482427	0.0280113	1.6464	277.14	66.9996	21.8914	19.3181	32.8686	31.9944	4.83392	3.75963	57.8237	2.37858	612.92	0.347921
2021	24	Guizhou	0.877489	655.9	0.0614999	0.0227398	0.1258	78.3794	65.8744	3.50294	8.31348	6.07168	16.2449	4.98888	4.41893	54.3354	1.77162	272.503	0.188312
2021	25	Yunnan	0.594544	656.9	0.0453501	0.029259	0.1001	205.823	42.6837	4.89866	15.5075	26.2573	10.0834	4.02266	3.22772	51.0448	1.6262	490.262	0.188072
2021	26	Xizang	0.397377	657.9	0.0291895	0.166362	0.0137	21.78	67.0703	56.6614	5.47066	11.7145	50.217	21.7331	2.37826	36.612	1.53841	16.3685	0.27981
2021	27	Shannxi	0.685642	658.9	0.0640234	0.0226565	0.2149	107.118	78.1635	55.2261	21.6255	46.3928	49.0453	5.80342	3.94419	63.6318	2.07926	396.599	0.289317
2021	28	Gansu	0.6893	659.9	0.083536	0.0605217	0.4203	126.59	87.0741	52.3615	19.6856	25.7835	46.1648	5.9652	2.3531	53.3333	2.12321	320.365	0.278277
2021	29	Qinghai	0.846188	660.9	0.0409502	0.049491	0.0785	22.7851	75.7669	60.1076	6.50316	32.5757	54.3032	8.44914	5.12464	60.9428	1.58101	31.4055	0.282776
2021	30	Ningxia	1.45174	661.9	0.111437	0.156061	0.0507	34.5706	91.7043	77.7321	13.8378	32.3367	64.7337	5.56012	4.50123	66.069	4.54864	93.9795	0.322169
2021	31	Xinjiang	1.40383	662.9	0.114417	0.223772	0.2422	71.3852	96.9717	95.3745	54.8547	76.9037	67.0826	4.69028	5.18484	57.2422	3.8149	621.612	0.390537
2020	1	Beijing	0.350643	105.9	0.640259	0.0295476	0.0273	0.1751	22.9375	45.7934	42.0656	62.4262	38.4803	12.2449	3.86786	87.5286	1.09036	14.7054	0.239844
2020	2	Tianjin	1.16436	106.9	0.195007	0.0489777	0.0208	0.6	75.201	90.1472	67.5502	56.4997	83.5723	8.70959	5.84167	84.7152	6.33833	33.4761	0.362177
2020	3	Hebei	0.992569	107.9	0.131378	0.0277549	0.5769	6.7049	65.825	83.2139	63.5979	52.4822	73.5597	9.84708	4.76123	60.075	4.65753	681.71	0.366376
2020	4	Shanxi	0.835262	108.9	0.0936311	0.0351449	0.449	2.9174	76.0636	75.1671	28.478	25.7752	56.7526	4.50446	2.75142	62.5215	3.35913	262.861	0.240864
2020	5	Neimenggu	2.00515	109.9	0.0459434	0.0690063	0.4145	4.1881	81.1224	90.1067	32.8899	47.198	75.4694	4.56678	4.57968	67.499	8.27111	577.447	0.354247
2020	6	Liaoning	0.679521	110.9	0.0807773	0.0348389	0.3898	5.6383	92.8285	86.2617	23.3363	42.0245	65.7926	5.7635	3.62092	72.1504	3.70655	376.99	0.284071
2020	7	Jilin	1.30318	111.9	0.0364198	0.0534449	0.9296	9.2683	76.2838	91.0323	20.0973	59.8107	82.0674	6.33548	3.29025	62.6511	8.05756	486.713	0.387609
2020	8	Heilongjiang	2.7714	112.9	0.0260428	0.0808104	2.6306	10.4998	96.2495	98.1264	27.0754	84.4135	95.9886	4.54395	6.40353	65.5944	14.0163	828.122	0.612327
2020	9	Shanghai	0.945037	113.9	10.0942	0.141133	0.0317	0.22	100	40.2257	0	99.0006	44.1527	4.00219	3.98889	89.3087	3.38667	31.1065	0.22202
2020	10	Jiansu	1.10791	114.9	0.443177	0.0587535	1.3242	48.7855	102.035	71.2447	58.3475	79.7483	73.5759	6.97185	6.72237	73.4458	5.52453	648.551	0.590401
2020	11	Zhejiang	0.96851	115.9	0.479223	0.0341135	0.3208	2.9067	68.0208	22.3991	41.0593	44.6379	39.3328	9.0006	10.4149	72.1707	2.91202	292.688	0.30774
2020	12	Anhui	1.08196	116.9	0.0644615	0.0453689	1.0275	11.6025	86.9635	69.4562	44.4236	62.3486	84.1475	7.71094	3.90798	58.3292	4.93156	683.9	0.400255
2020	13	Fujian	0.505037	117.9	0.162982	0.0365094	0.0984	2.2524	58.3043	15.8361	19.803	38.7189	36.8713	7.72527	8.45449	68.7575	1.55517	238.162	0.224651
2020	14	Jiangxi	1.24052	118.9	0.0580221	0.0721544	1.2	7.7632	80.1505	30.0615	24.7957	24.9314	69.0919	4.5905	4.93143	60.4337	4.75578	348.944	0.325609
2020	15	Shandong	0.793085	119.9	0.0830699	0.0249795	2.2621	21.1869	58.3583	85.7983	56.8593	52.4683	82.1225	10.0694	3.90706	63.0497	3.96709	961.278	0.517789
2020	16	Henan	1.20098	120.9	0.0696993	0.0230669	1.3495	14.7751	64.9287	80.435	39.7612	43.1667	78.8689	7.12398	4.37776	55.427	5.58119	1237.51	0.420763
2020	17	Hubei	0.889007	121.9	0.0452119	0.0336543	0.8079	14.0519	76.8415	42.1675	40.9483	65.5447	58.1009	5.80116	4.6078	62.8895	3.04061	608.254	0.351478
2020	18	Hunan	1.0048	122.9	0.0317613	0.0461716	1.7229	12.9974	75.7144	26.9046	30.9327	33.0463	61.0444	7.84387	5.07261	58.766	3.6066	589.342	0.390198
2020	19	Guangdong	0.580419	123.9	0.310068	0.0445623	0.2249	2.5749	85.9421	11.3435	39.8411	35.9198	42.7078	5.60543	6.1704	74.1524	1.65262	453.613	0.235612
2020	20	Guangxi	0.705233	124.9	0.0387559	0.0512631	0.3001	3.71	81.7034	24.6586	11.4276	8.09782	50.3028	6.38807	4.21005	54.1941	1.58201	505.539	0.205568
2020	21	Hainan	0.395825	125.9	0.0184507	0.0294014	0.0204	0.171	65.7256	0.911562	22.9752	25.5651	40.7691	9.0945	6.64327	60.2767	0.850702	94.3928	0.20582
2020	22	Chongqing	0.892206	126.9	0.0457499	0.0160798	0.4687	8.5936	77.5937	12.6872	9.55571	14.8517	29.691	4.44173	4.77116	69.4609	2.8609	229.525	0.241012
2020	23	Sichuan	0.638774	127.9	0.0370548	0.0276953	1.6692	7.4948	59.673	18.45	19.3912	32.2637	29.6477	4.82645	3.6037	56.7316	2.28757	613.096	0.296424
2020	24	Guizhou	0.86362	128.9	0.046116	0.0203945	0.1271	1.5995	66.2111	3.01058	8.16843	6.05149	14.3012	4.71634	4.00615	53.1623	1.66819	278.181	0.159347
2020	25	Yunnan	0.57012	129.9	0.0343291	0.0304557	0.0998	1.4232	42.4697	4.15227	15.5302	25.9803	9.69674	3.98696	2.946	50.0424	1.54638	501.78	0.142518
2020	26	Xizang	0.394319	130.9	0.0194278	0.182302	0.0131	0.2297	63.5107	53.9988	5.1529	11.232	47.4787	21.1989	2.17826	35.7923	1.49087	16.5961	0.269574
2020	27	Shannxi	0.658362	131.9	0.055898	0.0245182	0.2097	2.879	79.9654	54.7431	21.543	46.9959	48.4377	5.73912	3.58813	62.6549	2.01714	398.058	0.25811
2020	28	Gansu	0.658596	132.9	0.0553657	0.0704486	0.4144	3.4404	84.3803	48.9849	19.0589	25.0937	42.2601	5.82308	1.99012	52.2191	2.01375	318.138	0.239287
2020	29	Qinghai	0.804817	133.9	0.0221893	0.0523669	0.0753	0.4631	77.3057	60.1204	6.62385	32.6835	53.3373	8.5998	4.76056	60.0337	1.51296	31.4753	0.261657
2020	30	Ningxia	1.41473	134.9	0.0498373	0.173322	0.0493	0.6684	91.5553	76.5702	13.2981	31.355	63.3343	5.48521	4.07349	64.9098	4.58422	94.1698	0.291546
2020	31	Xinjiang	1.36522	135.9	0.0643517	0.250442	0.229	2.4617	96.8296	95.1713	51.9623	75.5894	66.3682	4.66471	4.30717	56.5251	3.44217	624.424	0.346838
2019	1	Beijing	0.208894	136.9	0.592395	0.0323427	0.0283	0.1857	22.3828	53.179	46.2564	69.4749	43.738	13.8724	2.69875	87.3516	0.678462	14.6862	0.266974
2019	2	Tianjin	0.954116	137.9	0.21165	0.0496224	0.0205	0.5579	77.5197	92.5098	67.4288	57.2257	83.1111	8.77081	4.31163	84.3321	5.19186	34.5033	0.364815
2019	3	Hebei	0.867025	138.9	0.142556	0.0324864	0.594	6.7563	66.8359	82.2511	61.672	50.8066	71.8001	9.6287	3.75096	58.7753	3.9864	729.997	0.366181
2019	4	Shanxi	0.763456	139.9	0.127105	0.0530716	0.4563	2.9039	74.6143	73.2963	28.0114	25.1463	54.2251	4.30587	1.78776	61.2811	2.94992	263.668	0.240698
2019	5	Neimenggu	1.86974	140.9	0.048924	0.0749208	0.3994	4.061	79.7926	88.6036	31.3112	43.9764	72.7751	4.35162	3.92109	66.4596	7.68632	588.058	0.352543
2019	6	Liaoning	0.605557	141.9	0.0812534	0.0370523	0.3747	5.5116	94.2475	86.4872	22.8709	38.3991	64.7713	5.58177	3.12751	71.2181	3.4893	379.965	0.29299
2019	7	Jilin	1.24937	142.9	0.0426319	0.0633108	0.8882	8.9822	78.1937	90.0138	20.015	59.5946	78.8382	5.97304	2.62924	61.6422	7.92045	488.954	0.391851
2019	8	Heilongjiang	2.59488	143.9	0.0269037	0.0861397	2.6122	10.6909	95.9287	97.7443	26.99	81.8893	94.8778	4.30538	5.59241	64.6083	13.1817	824.678	0.61304
2019	9	Shanghai	0.81177	144.9	10.2898	0.157796	0.0275	0.2248	99.9923	44.2022	0	98.9403	45.3269	3.75072	3.32609	89.2382	2.97795	31.2222	0.229827
2019	10	Jiansu	1.05411	145.9	0.453577	0.0705343	1.2697	52.9663	79.8508	62.2826	51.9957	71.4238	67.5408	6.86847	6.08617	72.4643	5.24913	654.527	0.585234
2019	11	Zhejiang	0.818142	146.9	0.492035	0.0346959	0.3294	3.0697	66.9197	19.4642	41.9705	44.2619	37.9062	9.54201	8.5377	71.5765	2.42277	296.828	0.312808
2019	12	Anhui	0.652013	147.9	0.0648663	0.0515089	0.9961	11.2719	86.1999	67.9862	44.1917	60.3936	83.6987	7.57288	2.16497	57.0256	3.00987	692.374	0.371537
2019	13	Fujian	0.433412	148.9	0.161017	0.0322481	0.0938	2.2022	57.6775	13.5548	19.69	38.1313	34.8542	7.73925	7.03388	67.8753	1.33848	248.238	0.229676
2019	14	Jiangxi	1.12723	149.9	0.0579482	0.0789717	1.173	7.5211	78.8857	27.328	25.5139	22.9333	67.347	4.47488	4.2011	59.0788	4.40476	355.99	0.322611
2019	15	Shandong	0.756144	150.9	0.0851905	0.027008	2.1713	19.7851	57.9317	85.7374	55.7064	48.1195	81.8671	9.76836	3.53897	61.8642	3.70496	985.927	0.513006
2019	16	Henan	1.17593	151.9	0.0763272	0.0262743	1.3275	13.8382	64.1934	78.2794	39.8988	41.5228	76.8864	7.03886	3.70482	54.0147	5.35088	1258.32	0.422411
2019	17	Hubei	0.705887	152.9	0.0468709	0.0408463	0.8196	14.0745	76.6693	39.8071	41.8641	64.642	58.0954	5.77763	3.44044	61.8357	2.46105	611.668	0.347711
2019	18	Hunan	0.576395	153.9	0.0364608	0.0525609	1.7109	12.9606	78.1308	24.2635	31.954	30.9666	60.8445	7.96748	2.58806	57.4548	2.11095	587.559	0.359805
2019	19	Guangdong	0.529451	154.9	0.332837	0.0479244	0.2242	2.5434	85.469	9.27897	41.0632	35.4059	41.9009	5.63593	5.28627	72.6479	1.50765	458.614	0.243079
2019	20	Guangxi	0.431499	155.9	0.0373101	0.0560227	0.3036	3.8022	83.2312	23.098	8.3946	5.84535	49.3816	6.4116	2.44215	52.9707	0.959654	506.375	0.189867
2019	21	Hainan	0.386092	156.9	0.0173123	0.031696	0.0231	0.1653	66.2945	3.42334	23.0436	21.2114	38.6934	8.59503	6.16043	59.397	0.827633	98.8334	0.214872
2019	22	Chongqing	0.877042	157.9	0.0521397	0.0162413	0.5003	8.8234	66.5177	7.87419	9.60505	13.6188	28.3614	4.37772	4.06732	68.2246	2.81837	230.36	0.242642
2019	23	Sichuan	0.613674	158.9	0.0428081	0.0321373	1.6799	7.4011	58.1524	16.9168	19.7926	31.4636	28.3496	4.83061	3.04368	55.3586	2.21494	623.097	0.300918
2019	24	Guizhou	0.782579	159.9	0.0460142	0.0270543	0.1379	1.7238	64.7055	2.28037	8.42826	5.11533	11.8937	4.53265	3.25592	51.4813	1.50081	282.309	0.157906
2019	25	Yunnan	0.550481	160.9	0.0396418	0.0350265	0.1021	1.4927	42.7753	3.73332	15.6464	25.1773	9.51165	3.91188	2.4099	48.6636	1.48355	505.779	0.147286
2019	26	Xizang	0.760588	161.9	0.017945	0.196816	0.0126	0.2265	58.848	50.6316	4.87976	10.5955	44.6801	20.5878	3.87115	34.626	2.91092	16.4943	0.305333
2019	27	Shannxi	0.514582	162.9	0.069218	0.0276731	0.204	2.6716	73.9021	51.3575	21.3962	42.0482	45.9627	5.6424	2.47958	61.283	1.53316	398.008	0.249571
2019	28	Gansu	0.542715	163.9	0.0582366	0.0816577	0.4039	3.3088	82.4263	48.0456	16.8252	23.7117	39.0644	5.67394	1.50042	50.6975	1.64671	317.666	0.235269
2019	29	Qinghai	0.615044	164.9	0.0236502	0.0626035	0.072	0.4485	74.5944	58.0518	6.58308	30.5976	47.5955	8.74806	3.35444	58.8136	1.17267	31.9159	0.256051
2019	30	Ningxia	1.27258	165.9	0.0575714	0.212857	0.0501	0.6659	79.1034	61.8721	12.6249	31.5275	53.7217	5.48284	3.09051	63.5983	4.11865	93.5022	0.276115
2019	31	Xinjiang	1.26134	166.9	0.0700584	0.287013	0.2112	2.4852	96.8196	95.2972	50.4369	73.6627	64.7063	4.52022	3.64257	55.5295	3.12182	637.101	0.352253
2018	1	Beijing	0.228562	167.9	0.540133	0.0348259	0.0315	0.2047	19.3468	49.9277	46.0064	60.8729	40.5434	12.1062	2.6558	87.0894	0.751817	16.6819	0.2529
2018	2	Tianjin	0.953933	168.9	0.210553	0.0570451	0.0219	0.601	71.8452	92.5152	67.4028	46.5628	82.5541	8.10632	3.89556	83.9479	4.65978	36.3059	0.370176
2018	3	Hebei	0.834738	169.9	0.151309	0.0362727	0.6121	6.8606	60.8084	82.3202	61.2813	46.6765	70.949	9.4011	3.3998	57.3256	3.7687	761.388	0.373671
2018	4	Shanxi	0.744084	170.9	0.136906	0.0584503	0.4705	2.9401	75.0976	74.0991	27.6381	24.9904	53.3391	4.05352	1.55047	59.8515	2.88914	267.283	0.248658
2018	5	Neimenggu	1.73942	171.9	0.0488433	0.0801394	0.3865	4.3103	77.9914	88.6704	26.8504	36.2464	69.696	4.15189	3.45102	65.5244	7.0043	592.024	0.350245
2018	6	Liaoning	0.591052	172.9	0.151549	0.0398397	0.3614	5.4663	102.429	93.8321	20.9869	37.646	69.3093	5.33316	2.83872	70.2633	3.08015	389.96	0.301929
2018	7	Jilin	1.19566	173.9	0.047256	0.0727147	0.8884	8.9601	80.7661	89.6089	18.8948	56.889	75.0407	5.69982	2.28224	60.8696	7.14291	492.622	0.389827
2018	8	Heilongjiang	2.42068	174.9	0.027589	0.101559	2.5948	10.2704	96.8514	97.1261	26.5425	79.8413	94.1354	4.14674	4.95112	63.4506	12.3841	855.301	0.619341
2018	9	Shanghai	0.84512	175.9	10.0517	0.157443	0.0299	0.2079	99.2135	30.3397	66.6844	97.0312	37.1736	3.32908	3.13772	89.1313	3.10599	33.7108	0.291141
2018	10	Jiansu	1.01911	176.9	0.46675	0.0659874	1.2588	56.2455	82.4988	60.9959	51.4992	72.4067	67.7773	6.67228	5.61267	71.1935	4.96027	664.839	0.602731
2018	11	Zhejiang	0.711423	177.9	0.510304	0.0390202	0.3489	3.0515	68.3193	17.6527	42.4642	44.417	38.8405	10.1549	7.10423	70.0143	2.15417	309.451	0.313575
2018	12	Anhui	0.647984	178.9	0.068533	0.0583776	0.9825	11.0104	85.3884	65.5575	41.7268	58.145	82.6456	7.46064	1.94888	55.6452	2.96044	704.617	0.37328
2018	13	Fujian	0.394327	179.9	0.169765	0.0367802	0.0917	2.1431	57.1574	11.0739	20.5831	36.1603	32.3272	7.78712	5.9475	66.9834	1.24645	254.857	0.222533
2018	14	Jiangxi	1.05244	180.9	0.0599105	0.0856017	1.1538	7.3349	78.2471	25.6911	24.9881	22.4221	67.8223	4.28735	3.55617	57.3454	4.14984	371.637	0.322665
2018	15	Shandong	0.721851	181.9	0.0840804	0.026967	2.1727	19.636	58.0134	87.1122	54.5144	45.4704	82.4058	9.40273	3.22613	61.4568	3.46661	1028.39	0.516876
2018	16	Henan	1.13481	182.9	0.0766834	0.0278119	1.3349	13.6431	65.0366	78.2083	39.8495	40.0465	75.6916	6.90267	3.30932	52.2405	5.10389	1290.24	0.429152
2018	17	Hubei	0.693336	183.9	0.0465616	0.0433459	0.8058	13.6587	76.2609	38.1732	39.3082	62.9037	57.4529	5.56352	3.09333	60.9937	2.47546	642.031	0.349431
2018	18	Hunan	0.55465	184.9	0.0424162	0.0630634	1.6399	11.5127	79.6328	22.9808	32.3052	30.2438	58.2583	7.8147	2.10903	56.0965	2.06711	604.285	0.348752
2018	19	Guangdong	0.495296	185.9	0.37616	0.0558336	0.2246	2.5744	84.4717	8.60596	39.6648	34.9812	40.8402	5.67828	4.44028	71.8092	1.38135	466.482	0.245574
2018	20	Guangxi	0.425383	186.9	0.0358313	0.0650094	0.3008	3.7169	86.2117	21.3652	10.789	6.72881	49.3328	6.28028	2.15178	51.8294	0.977778	508.688	0.189644
2018	21	Hainan	0.402586	187.9	0.0176572	0.0330629	0.0222	0.1568	56.6654	0.826156	21.8812	18.4532	31.6282	7.93643	5.56779	59.165	0.830764	103.13	0.203052
2018	22	Chongqing	0.857224	188.9	0.0576848	0.0184232	0.5316	8.736	64.9119	6.31986	13.4392	13.4443	17.5605	4.26497	3.52952	66.614	2.76315	233.826	0.241597
2018	23	Sichuan	0.594272	189.9	0.0448615	0.0353706	1.7446	7.9527	53.4802	14.9156	19.4649	31.5467	26.9426	4.78807	2.73634	53.5032	2.15927	632.594	0.305066
2018	24	Guizhou	0.716005	190.9	0.0456447	0.0283859	0.1386	1.7403	62.0449	2.20224	8.39888	5.28139	11.3247	4.3392	2.81844	49.529	1.3853	294.239	0.152855
2018	25	Yunnan	0.531983	191.9	0.0419978	0.0429023	0.1008	1.4108	42.3629	3.46057	15.3308	25.0315	9.41782	3.90887	1.92905	47.4378	1.43638	516.951	0.145919
2018	26	Xizang	0.740767	192.9	0.0123928	0.210444	0.0118	0.2115	58.1145	49.9519	4.70449	10.3632	43.7236	20.1857	3.51507	33.8983	2.86027	16.8314	0.284096
2018	27	Shannxi	0.508832	193.9	0.0729975	0.0311988	0.2071	2.8342	69.6183	50.4646	22.4519	41.8735	47.3279	5.6509	2.27637	59.654	1.52488	420.094	0.254754
2018	28	Gansu	0.523377	194.9	0.0637944	0.0963179	0.3699	3.0533	79.8805	47.8581	17.8079	23.025	36.8014	5.57247	1.28447	49.7018	1.59699	324.04	0.231151
2018	29	Qinghai	0.586579	195.9	0.0244312	0.0719881	0.0685	0.4443	72.5258	54.3365	6.14266	28.6012	43.7775	8.47178	2.82211	57.2402	1.08484	33.9207	0.241163
2018	30	Ningxia	1.18471	196.9	0.0538654	0.202935	0.0481	0.7165	80.057	61.609	12.3084	28.6123	52.4142	5.34	2.84232	62.1127	3.99369	93.5713	0.278004
2018	31	Xinjiang	1.12466	197.9	0.0706459	0.290113	0.198	2.3787	99.1657	98.3857	62.6797	73.7365	64.8493	4.5013	3.13573	54.0079	2.78757	636.195	0.377278
2017	1	Beijing	0.247828	198.9	0.504594	0.0418376	0.0351	0.2353	9.12849	49.1401	49.446	54.2914	42.4921	11.0394	2.49795	86.9189	0.842623	19.0008	0.255855
2017	2	Tianjin	0.915667	199.9	0.23858	0.0633136	0.0626	0.6587	73.6371	85.9415	60.6639	45.4496	79.5504	10.5718	3.52083	83.5461	4.42229	45.6231	0.372352
2017	3	Hebei	0.771791	200.9	0.196537	0.0402875	0.6286	6.435	65.4351	81.4298	63.1957	48.8639	66.0258	9.04426	2.88214	55.743	3.52601	797.302	0.364287
2017	4	Shanxi	0.714966	201.9	0.138014	0.0632647	0.4748	2.8061	76.3969	73.1478	26.9405	24.1342	51.8375	3.84697	1.43728	58.604	2.70809	272.26	0.231251
2017	5	Neimenggu	1.68964	202.9	0.047824	0.0837071	0.356	4.1366	67.2393	78.4222	29.5484	32.089	58.4887	3.86451	3.09241	64.6116	6.10036	608.829	0.315207
2017	6	Liaoning	0.583705	203.9	0.277564	0.0428954	0.3516	5.1284	92.0133	83.5751	19.8827	34.5388	58.054	5.30913	2.6613	69.4805	3.26069	398.099	0.273647
2017	7	Jilin	1.15589	204.9	0.0483476	0.0819792	0.8328	8.4141	82.746	90.2333	17.539	53.6676	71.5629	5.39688	2.08037	59.6991	7.88924	500.344	0.375616
2017	8	Heilongjiang	2.33654	205.9	0.0269012	0.106701	2.3856	10.1239	96.5034	95.9284	26.5473	77.527	91.8956	3.93684	4.69172	61.9006	11.7247	868.36	0.585975
2017	9	Shanghai	0.823079	206.9	9.1444	0.150722	0.033	0.228	98.5015	27.0539	66.0572	94.564	41.4915	4.27584	3.20046	89.0916	2.88215	35.7096	0.287896
2017	10	Jiansu	0.981478	207.9	0.466724	0.0693662	1.1803	59.1467	77.1394	61.4049	49.7718	73.956	67.5982	6.60554	5.25419	70.1769	4.68996	677.098	0.585949
2017	11	Zhejiang	0.62061	208.9	0.505016	0.0418326	0.35	3.2757	71.0067	16.0243	44.4786	45.1651	42.6347	10.4601	6.0582	68.9141	1.81737	316.393	0.315643
2017	12	Anhui	0.640114	209.9	0.0663401	0.0612632	0.8921	10.2268	86.9899	63.086	42.3478	54.3345	76.7794	7.23398	1.89415	54.2843	2.94851	711.807	0.350683
2017	13	Fujian	0.370656	210.9	0.175333	0.041172	0.0895	2.0779	69.2159	10.307	21.7854	39.8228	32.275	7.95448	5.29928	65.7811	1.16543	262.415	0.226175
2017	14	Jiangxi	0.985228	211.9	0.0591184	0.0851632	1.1372	7.1628	76.3693	23.4041	23.2895	14.8718	66.0656	4.09615	3.20688	55.7083	3.88211	389.865	0.297006
2017	15	Shandong	0.68461	212.9	0.101072	0.0277278	2.1304	19.2022	55.2186	73.8623	54.4026	43.6096	70.8692	9.13237	2.97855	60.7894	3.31236	1063.51	0.487448
2017	16	Henan	1.07135	213.9	0.0794386	0.0296669	1.3155	13.4006	62.5195	72.8937	37.2941	38.4424	71.079	6.81371	3.01011	50.5647	4.74445	1309.81	0.40438
2017	17	Hubei	0.665106	214.9	0.0443667	0.0419666	0.7819	11.978	74.5245	33.7556	41.3717	62.0266	54.8006	5.44874	2.95012	59.8747	2.37927	666.922	0.328418
2017	18	Hunan	0.549247	215.9	0.0428762	0.0646011	1.6088	11.5763	76.9872	20.9696	30.6685	28.5968	56.4575	7.51604	1.97893	54.6208	2.02856	613.8	0.334484
2017	19	Guangdong	0.453109	216.9	0.391751	0.0610013	0.2285	2.6591	94.9507	8.09484	41.7397	34.6145	42.5189	5.70258	3.87074	70.7438	1.29535	492.672	0.239818
2017	20	Guangxi	0.4219	217.9	0.0359691	0.0680263	0.3005	3.7068	85.9218	19.4714	12.7229	4.62438	45.5404	6.12798	2.03413	50.5808	0.968544	520.482	0.180475
2017	21	Hainan	0.386553	218.9	0.0161197	0.0345866	0.022	0.1484	56.4586	0.824594	24.4644	28.1165	31.2317	8.03169	5.24601	58.0247	0.75252	109.154	0.213922
2017	22	Chongqing	0.82886	219.9	0.0628321	0.0199044	0.5569	8.9921	65.0744	6.08314	13.6012	13.4682	17.3029	4.05023	3.16721	65.0127	2.6802	236.33	0.233183
2017	23	Sichuan	0.576289	220.9	0.0442088	0.037654	1.7763	8.1548	55.5539	14.2616	19.5391	32.2805	27.4292	4.61648	2.56545	51.7795	2.09985	644.943	0.29832
2017	24	Guizhou	0.683485	221.9	0.0467992	0.0289819	0.2207	2.7434	53.6123	2.09264	8.31859	4.22096	8.29898	3.85455	2.45442	47.7518	1.50051	304.721	0.147116
2017	25	Yunnan	0.492047	222.9	0.043765	0.0463992	0.1024	1.3945	42.7573	3.23261	15.8709	25.2561	9.19523	5.20488	1.69435	46.2817	1.3357	565.387	0.147259
2017	26	Xizang	0.681099	223.9	0.0113367	0.22758	0.0091	0.2069	62.039	53.2927	5.86499	11.0648	46.1208	20.59	3.1689	33.2378	2.85603	18.2421	0.318409
2017	27	Shannxi	0.50483	224.9	0.0751536	0.0334271	0.2456	2.9012	68.4307	50.5436	23.6321	42.1651	46.1679	5.51815	2.16286	58.0686	1.48348	422.26	0.248473
2017	28	Gansu	0.511873	225.9	0.064957	0.107351	0.3334	3.0835	88.6875	48.6331	16.6243	22.4076	36.3787	5.37999	1.17299	48.1364	1.50873	337.524	0.217948
2017	29	Qinghai	0.549812	226.9	0.0269295	0.0805369	0.0652	0.4277	74.1172	53.8942	5.17729	21.2944	43.003	8.32598	2.3604	55.4608	1.01535	34.6306	0.228494
2017	30	Ningxia	1.0655	227.9	0.0583799	0.226257	0.0468	0.7108	83.5507	65.0027	10.5436	26.0111	54.9253	5.34491	2.35748	60.9929	3.48119	95.1135	0.262054
2017	31	Xinjiang	1.0778	228.9	0.0716136	0.331486	0.1826	2.2567	105.305	103.481	46.4218	73.763	65.1681	4.48252	2.84108	51.8952	2.71829	615.558	0.348164
2016	1	Beijing	0.293448	229.9	0.421495	0.046225	0.042	0.2672	7.44074	55.9533	41.2573	46.101	49.976	9.92442	2.61694	86.7426	1.06371	21.5616	0.242252
2016	2	Tianjin	0.869922	230.9	0.547122	0.0712166	0.0696	0.6666	73.1461	87.5851	65.3271	45.8144	90.1839	10.5937	3.30392	83.2987	3.92941	50.4914	0.376748
2016	3	Hebei	0.713955	231.9	0.1949	0.0415247	0.617	6.3528	64.6358	78.7644	63.3206	46.9825	63.7407	8.74161	2.59907	53.8712	3.1897	812.583	0.348368
2016	4	Shanxi	0.687692	232.9	0.13464	0.064476	0.5152	2.7966	75.6085	72.5694	26.6794	24.6836	50.9169	4.85658	1.38686	57.2567	2.64299	277.905	0.241216
2016	5	Neimenggu	1.6113	233.9	0.0430692	0.084333	0.3047	3.8793	68.1285	76.3275	25.3768	34.0964	57.0922	3.71889	2.96924	63.3826	5.87026	610.06	0.314851
2016	6	Liaoning	0.601452	234.9	0.266022	0.0461112	0.3337	5.0162	89.7795	81.7617	18.8473	35.7996	53.2987	5.11098	2.6101	68.8699	3.28261	409.23	0.271075
2016	7	Jilin	1.11	235.9	0.0452438	0.0806123	0.8175	8.2729	82.9088	86.2622	17.6908	49.5612	64.1791	5.12146	2.06887	58.7456	7.59867	501.975	0.366984
2016	8	Heilongjiang	2.2326	236.9	0.0281586	0.114059	2.6118	9.9783	98.0372	96.7085	25.8725	73.0119	89.6257	3.79938	4.14198	61.1031	11.1651	871.761	0.588402
2016	9	Shanghai	0.81008	237.9	8.6021	0.126859	0.0312	0.224	97.3501	24.1491	61.4919	92.5143	45.5362	4.02627	3.048	89.015	2.9808	36.9445	0.287541
2016	10	Jiansu	0.937595	238.9	0.462714	0.067033	1.1188	58.4081	77.7449	61.0364	49.2254	74.6032	68.0629	6.42227	4.95778	68.9297	4.34741	688.061	0.572074
2016	11	Zhejiang	0.553538	239.9	0.489891	0.0428481	0.3467	3.1088	72.3066	13.3658	47.368	44.4587	44.694	10.9773	5.37595	67.7207	1.6063	319.211	0.302629
2016	12	Anhui	0.635352	240.9	0.0649128	0.0636999	0.8509	9.6061	86.4665	59.3344	43.5419	55.6993	74.8898	7.81277	1.79964	52.6272	2.86358	723.974	0.343356
2016	13	Fujian	0.344178	241.9	0.179222	0.0392522	0.1508	2.1807	73.2057	9.8586	21.8382	45.9478	28.5996	8.19402	4.76689	64.3924	1.06062	272.302	0.221974
2016	14	Jiangxi	0.931309	242.9	0.0582911	0.0859484	1.1167	6.8734	71.3338	19.739	22.907	14.4868	62.6263	3.88369	2.94743	53.9813	3.67077	397.832	0.282147
2016	15	Shandong	0.660766	243.9	0.101203	0.0292942	2.0302	18.0058	54.4406	73.6986	53.995	41.2826	69.2232	8.68689	2.82987	59.1297	3.12396	1095.95	0.456663
2016	16	Henan	0.964008	244.9	0.0780662	0.0309086	1.2787	12.9588	62.155	71.7431	38.9072	37.872	68.9618	6.61286	2.62861	48.783	4.20335	1330.85	0.385608
2016	17	Hubei	0.634373	245.9	0.044873	0.0402172	0.8381	11.8399	75.0884	31.5347	41.8624	60.4011	53.0621	5.29525	2.73249	58.5726	2.24307	678.711	0.321215
2016	18	Hunan	0.525508	246.9	0.0434559	0.0669159	1.4843	10.3562	74.9986	17.6588	31.1526	25.2077	52.9509	7.30988	1.83681	52.6943	1.92293	616.188	0.3025
2016	19	Guangdong	0.423664	247.9	0.381311	0.062991	0.2277	2.64	94.9208	7.55173	41.9719	34.985	42.4083	5.71677	3.54661	70.1461	1.22008	495.112	0.233764
2016	20	Guangxi	0.419307	248.9	0.0340571	0.0708138	0.2961	3.5367	82.6522	16.5033	12.505	3.97822	41.3254	5.91154	1.96788	49.2485	0.99721	529.736	0.169489
2016	21	Hainan	0.390451	249.9	0.0150211	0.0357954	0.0222	0.1679	68.4465	1.12174	27.419	29.4999	34.8408	7.05793	4.93305	56.7398	0.779408	111.202	0.208148
2016	22	Chongqing	0.795129	250.9	0.0636136	0.0206144	0.5769	9.2055	65.0242	4.89754	13.5799	13.4433	14.2705	3.95626	2.95093	63.3441	2.5721	236.663	0.22846
2016	23	Sichuan	0.555519	251.9	0.0469364	0.0399682	1.8587	8.2136	53.5193	10.8398	18.2105	32.3483	24.4615	4.49484	2.28239	50.0061	2.03039	650.516	0.283006
2016	24	Guizhou	0.634727	252.9	0.045789	0.0302933	0.2555	3.144	40.4634	1.33957	8.32501	4.33789	6.69176	3.64163	2.10843	45.5561	1.43173	310.089	0.140612
2016	25	Yunnan	0.460411	253.9	0.0428039	0.0472703	0.0988	1.314	41.4906	2.601	15.8611	24.643	7.8811	5.06974	1.5098	44.644	1.23136	566.065	0.139284
2016	26	Xizang	0.698011	254.9	0.0109502	0.243439	0.0077	0.1719	58.879	49.1735	5.63557	10.2983	41.8697	24.136	2.93103	31.4706	2.75517	19.2011	0.314038
2016	27	Shannxi	0.516789	255.9	0.0699723	0.0339603	0.27	2.9001	66.6875	49.8977	23.0463	41.7047	44.0556	5.22075	2.10696	56.4017	1.57014	425.466	0.245929
2016	28	Gansu	0.499893	256.9	0.0677073	0.118257	0.2886	2.7271	73.6984	45.2096	15.3433	20.5817	32.8985	5.07815	1.06773	46.0714	1.48997	365.299	0.200991
2016	29	Qinghai	0.541505	257.9	0.0268535	0.0899638	0.0625	0.4131	71.9785	53.6853	5.33393	20.5217	41.7553	8.2216	2.14757	53.6082	1.01728	34.5541	0.220494
2016	30	Ningxia	0.951403	258.9	0.0587552	0.23361	0.0421	0.6947	81.1735	64.1132	10.7423	20.5398	52.5942	5.18872	2.04932	58.705	3.15179	94.9401	0.252517
2016	31	Xinjiang	1.03181	259.9	0.0734184	0.362001	0.1654	2.1534	105.768	104.208	46.3414	71.4093	63.9066	4.31014	2.56713	50.4119	2.70502	622.904	0.350543
2015	1	Beijing	0.342227	260.9	0.36802	0.045584	0.0414	0.2984	7.29058	54.7403	43.8248	53.3694	47.0431	10.8081	2.79125	86.7002	1.24533	23.6948	0.244299
2015	2	Tianjin	0.817509	261.9	0.631177	0.0770179	0.0687	0.665	85.8775	94.1331	61.346	48.239	87.0015	12.6228	3.06226	82.9048	3.48075	50.0764	0.36891
2015	3	Hebei	0.654625	262.9	0.197329	0.0436381	0.6007	6.3328	64.7365	78.3262	63.0503	45.5027	61.3919	13.1274	2.39977	51.6678	2.78807	860.326	0.34583
2015	4	Shanxi	0.656929	263.9	0.133338	0.0621041	0.4965	2.6986	75.7624	73.2587	27.7904	24.5147	50.5117	9.27754	1.32053	55.8681	2.38943	279.893	0.258393
2015	5	Neimenggu	1.44167	264.9	0.0443258	0.0859404	0.2683	3.3832	77.053	85.7131	23.8293	37.0572	60.3833	4.51716	2.79001	62.0902	5.63508	588.182	0.331436
2015	6	Liaoning	0.628858	265.9	0.222895	0.043239	0.2865	4.912	89.665	78.8662	19.2551	34.7609	48.4351	6.49032	2.97888	68.0498	3.17167	420.874	0.278434
2015	7	Jilin	1.05802	266.9	0.0390367	0.0709901	0.7109	5.1333	84.5618	86.005	17.7128	48.7215	55.0018	5.25606	2.24131	57.6349	7.01023	499.16	0.355625
2015	8	Heilongjiang	2.13359	267.9	0.0267606	0.11522	2.6111	9.8589	97.0524	95.883	24.1548	68.3737	87.3022	3.67427	3.90681	60.4704	10.9702	872.925	0.605441
2015	9	Shanghai	0.908159	268.9	7.32422	0.113944	0.035	0.2486	96.8828	18.8199	53.1856	92.5622	44.9806	3.39408	3.25045	88.5273	3.24812	39.7028	0.289085
2015	10	Jiansu	0.909754	269.9	0.464564	0.0706135	1.0552	58.9553	78.8457	59.478	46.5476	73.4245	66.8439	6.272	4.6737	67.4925	4.25062	696.732	0.570071
2015	11	Zhejiang	0.510189	270.9	0.511211	0.0478153	0.3632	3.1253	72.3678	11.8162	52.6241	46.6893	43.9756	11.9361	4.56947	66.3158	1.5064	326.402	0.290172
2015	12	Anhui	0.687458	271.9	0.0659694	0.0662851	0.7846	8.8404	78.4046	52.1332	39.6833	48.9416	67.102	6.85642	1.70183	50.9732	2.92023	762.772	0.315618
2015	13	Fujian	0.33691	272.9	0.197154	0.0482719	0.1381	1.8454	66.2757	8.37883	22.6167	44.6267	24.656	8.55896	4.02667	63.2279	1.04177	274.379	0.205146
2015	14	Jiangxi	0.881514	273.9	0.0582794	0.0898804	1.106	6.6834	73.941	16.8052	23.6405	13.0689	64.1888	3.97443	2.6569	52.3077	3.46445	401.886	0.285212
2015	15	Shandong	0.633898	274.9	0.0983724	0.0292282	2.0776	16.9616	53.1618	77.0372	53.794	40.9685	63.9938	11.7327	2.73076	56.9734	2.87015	1110.06	0.458477
2015	16	Henan	0.865653	275.9	0.0799407	0.0313527	1.2361	12.2192	61.1835	69.8881	39.4503	37.4326	65.7907	7.86982	2.33614	47.0158	3.76416	1332.56	0.376592
2015	17	Hubei	0.612129	276.9	0.0479437	0.0508376	0.8137	11.432	75.2064	28.8918	41.0114	60.7619	53.0307	5.59674	2.38451	57.1795	2.23488	689.891	0.315854
2015	18	Hunan	0.516165	277.9	0.0450926	0.0710361	1.4361	9.3717	73.0353	14.8979	30.1538	24.1433	48.0016	7.05434	1.69759	50.7937	1.91153	618.102	0.286896
2015	19	Guangdong	0.401009	278.9	0.415763	0.0711643	0.2288	2.5773	89.2065	6.312	41.3162	34.4402	39.4493	6.42927	3.04952	69.5068	1.15837	491.461	0.224181
2015	20	Guangxi	0.425985	279.9	0.0327071	0.0786202	0.2843	3.419	76.6027	11.8161	12.7994	4.12416	34.7377	6.25645	1.79783	47.9942	1.00431	525.399	0.162573
2015	21	Hainan	0.398789	280.9	0.0155853	0.0411779	0.0229	0.1373	69.8257	0.810561	31.0178	27.2132	35.0917	6.75366	4.398	54.9206	0.813372	119.332	0.20128
2015	22	Chongqing	0.75206	281.9	0.0731854	0.0241641	0.599	9.9476	65.4808	3.87157	13.6541	12.996	10.7703	3.92511	2.42494	61.4658	2.38712	237.488	0.230153
2015	23	Sichuan	0.537481	282.9	0.0477492	0.0428025	1.8231	7.6363	51.3706	9.0848	17.7997	31.6391	23.1295	4.66038	2.08201	48.2674	1.93051	650.1	0.280226
2015	24	Guizhou	0.590127	283.9	0.0487942	0.0330694	0.2651	3.231	31.0147	1.15238	8.36144	4.1499	5.59381	4.65425	1.75132	42.9612	1.29117	306.874	0.143997
2015	25	Yunnan	0.461216	284.9	0.0439811	0.0503054	0.0934	1.2087	40.7891	2.07387	16.1776	24.1704	6.46522	4.88813	1.40645	42.9337	1.21162	563.064	0.13774
2015	26	Xizang	0.5575	285.9	0.0136752	0.290598	0.0059	0.1485	66.7857	56.1931	3.6571	9.92207	47.6773	26.9794	2.27184	28.7879	2.44248	17.7615	0.280898
2015	27	Shannxi	0.504359	286.9	0.0689129	0.0361943	0.2547	2.7017	71.1822	50.1141	23.2044	43.2116	44.982	6.58585	1.99215	54.7322	1.50021	420.357	0.251921
2015	28	Gansu	0.490674	287.9	0.0736842	0.13117	0.2778	2.3038	68.5215	42.9306	15.4363	20.1633	29.0942	7.12494	0.954948	44.2331	1.50336	367.566	0.20335
2015	29	Qinghai	0.5318	288.9	0.028291	0.100048	0.0579	0.3615	68.1549	52.9827	5.45497	26.2541	40.2353	8.12819	1.98952	51.6464	0.990857	35.5937	0.216089
2015	30	Ningxia	0.902335	289.9	0.0582348	0.261824	0.0386	0.6665	81.1079	62.8074	11.1371	19.4308	51.182	7.3405	1.88685	57.0175	2.96892	94.8694	0.260619
2015	31	Xinjiang	0.908695	290.9	0.0738242	0.3876	0.1641	1.9937	119.556	120.259	54.5777	82.8812	69.9042	4.80984	2.47511	48.7631	3.32775	597.289	0.387423
2014	1	Beijing	0.37138	291.9	0.317588	0.0515075	0.0413	0.2798	33.395	58.0559	43.1566	44.1841	48.8081	10.0575	3.03759	86.5039	1.22	26.2192	0.250881
2014	2	Tianjin	0.791089	292.9	0.68665	0.0736776	0.0668	0.5558	86.2283	94.5803	59.3666	45.5972	78.7793	12.4677	2.83571	82.5752	3.18196	52.5626	0.369647
2014	3	Hebei	0.631906	293.9	0.199491	0.0439852	0.5817	5.9483	64.2586	78.3333	63.6909	44.897	58.9954	12.9426	2.36525	49.365	2.6674	860.415	0.351518
2014	4	Shanxi	0.616194	294.9	0.131795	0.0563399	0.482	2.5987	73.2146	71.55	27.0154	23.5498	49.4192	8.96749	1.23859	54.3084	2.33265	283.062	0.260755
2014	5	Neimenggu	1.32574	295.9	0.0385348	0.0839438	0.2491	3.2404	77.7564	84.8611	25.3866	37.9499	55.5385	4.49624	2.68789	60.9637	5.10725	563.793	0.337566
2014	6	Liaoning	0.613465	296.9	0.216319	0.0447552	0.2559	4.619	90.5019	78.0369	19.2663	36.4709	42.9878	6.47002	2.91046	67.0491	2.72317	420.304	0.285688
2014	7	Jilin	1.0043	297.9	0.0383798	0.0706975	0.5844	4.1434	84.5429	84.9673	17.7914	47.67	49.5204	4.95559	2.16562	56.813	6.47888	488.514	0.354638
2014	8	Heilongjiang	2.01582	298.9	0.0258491	0.117466	2.3614	9.4499	99.0848	97.5397	27.1216	69.0593	85.2688	3.5561	3.74167	59.2295	10.2945	862.459	0.621725
2014	9	Shanghai	0.977563	299.9	6.70939	0.110606	0.0326	0.2631	96.51	17.3015	36.7657	90.5626	41.6317	3.18348	3.48837	89.2987	3.36047	40.8093	0.296731
2014	10	Jiansu	0.855351	300.9	0.508657	0.0825525	0.9991	55.5271	78.2191	57.6434	47.3227	71.8901	68.4236	6.10571	4.05157	65.7046	3.95683	700.868	0.570219
2014	11	Zhejiang	0.466926	301.9	0.524348	0.0510831	0.4828	4.1235	72.3788	11.3249	54.2589	47.1116	46.3063	12.1812	4.05781	64.9576	1.41859	327.263	0.307195
2014	12	Anhui	0.671248	302.9	0.0642832	0.0622222	0.7965	8.0082	77.6722	49.3359	40.4098	46.4939	65.6724	6.70075	1.62156	49.308	2.70652	761.166	0.320397
2014	13	Fujian	0.338777	303.9	0.198109	0.0515114	0.145	1.9487	62.3889	8.20276	20.4171	41.7323	23.2312	8.19288	3.7645	62.0025	1.05564	274.811	0.20728
2014	14	Jiangxi	0.832331	304.9	0.0600037	0.103633	1.0865	6.4849	69.0447	10.8517	23.609	12.4573	55.6346	3.73789	2.38934	50.558	3.26096	400.469	0.281044
2014	15	Shandong	0.602398	305.9	0.102951	0.0314618	1.9947	16.0916	54.2652	76.3565	53.5759	41.5052	64.1268	11.5771	2.48206	54.7716	2.68197	1117.96	0.461802
2014	16	Henan	0.776754	306.9	0.0785392	0.029487	1.207	11.8273	61.6636	69.2731	40.7832	37.4706	64.0055	7.79064	2.10287	45.0492	3.23408	1320.5	0.377831
2014	17	Hubei	0.566941	307.9	0.0473847	0.0522721	0.7787	10.7273	75.0441	26.8372	41.5842	61.5164	53.6359	5.50978	2.18411	55.7256	1.93428	699.28	0.318113
2014	18	Hunan	0.508586	308.9	0.0463609	0.0749532	1.3752	8.4395	70.2853	12.0615	30.4454	23.5634	44.6859	6.7536	1.61744	48.979	1.86448	620.351	0.286646
2014	19	Guangdong	0.379963	309.9	0.432422	0.0738145	0.222	2.5609	86.2683	5.86956	41.0396	33.963	37.3948	6.23018	2.73264	68.6222	1.10609	484.741	0.226335
2014	20	Guangxi	0.403795	310.9	0.0315779	0.0866827	0.2735	3.3496	76.208	10.6404	13.2365	4.0478	31.9896	6.09303	1.66441	46.5409	1.00181	514.658	0.164878
2014	21	Hainan	0.398487	311.9	0.0137292	0.0421079	0.0234	0.1516	72.8766	1.02643	30.2797	28.9967	41.9554	6.63729	4.05542	53.312	0.826781	117.062	0.211916
2014	22	Chongqing	0.709082	312.9	0.0790371	0.0239201	0.6064	10.4752	62.8539	3.80103	13.6229	12.9539	9.85228	3.78078	2.13636	59.7437	2.25085	236.404	0.2354
2014	23	Sichuan	0.519828	313.9	0.0481091	0.0412517	1.8026	7.1165	49.0312	7.78442	17.6802	31.0844	21.0393	4.43618	1.95382	46.5045	1.84293	647.092	0.283987
2014	24	Guizhou	0.556162	314.9	0.0556145	0.0393289	0.2673	3.2391	26.7852	1.08883	8.18438	4.06497	5.19009	4.4613	1.29339	40.2502	1.18681	303.412	0.135584
2014	25	Yunnan	0.451592	315.9	0.0433994	0.0514596	0.0895	1.0722	39.0189	1.60752	15.6514	23.4844	5.74323	4.69839	1.32478	41.2207	1.18457	556.543	0.135323
2014	26	Xizang	0.51968	316.9	0.0133939	0.314415	0.0056	0.2069	62.0872	59.8855	3.52268	10.1277	50.1982	25.1352	2.01602	26.1538	2.24188	16.7726	0.277285
2014	27	Shannxi	0.509921	317.9	0.0695769	0.0369519	0.2381	2.3895	70.6239	49.4096	23.7551	44.402	44.6734	6.29554	1.97094	53.018	1.48872	417.252	0.259674
2014	28	Gansu	0.482843	318.9	0.0736706	0.140558	0.2345	1.9032	64.5421	40.7063	17.4001	18.9362	25.5308	6.74212	0.88977	42.2758	1.46467	360.612	0.200075
2014	29	Qinghai	0.517477	319.9	0.0229736	0.0972673	0.062	0.3751	67.365	53.4586	5.23749	10.2944	38.6491	7.9628	2.01776	50.8681	0.988785	34.8739	0.213732
2014	30	Ningxia	0.83774	320.9	0.0625173	0.282619	0.0353	0.6532	79.9638	60.7938	11.0938	17.1288	49.1675	7.21556	1.61264	54.8673	2.79993	94.1043	0.258543
2014	31	Xinjiang	0.883858	321.9	0.0686145	0.391697	0.1315	1.7066	121.122	123.25	54.3925	76.2677	66.0002	4.61501	2.45027	46.7957	3.04799	579.411	0.397015
2013	1	Beijing	0.428321	322.9	0.303692	0.0569462	0.0428	0.332	30.764	61.9495	44.6711	60.6852	54.3639	8.75385	2.88448	86.4	1.7352	29.677	0.286244
2013	2	Tianjin	0.788107	323.9	0.447158	0.0801034	0.0653	0.4634	82.0229	94.9381	70.014	47.1292	73.6394	12.5568	2.76429	82.2695	3.16857	53.792	0.399877
2013	3	Hebei	0.612073	324.9	0.196177	0.0437952	0.5147	4.9467	64.1634	78.0893	64.0802	44.8193	55.7984	12.7884	2.28502	48.0241	2.60718	855.992	0.361844
2013	4	Shanxi	0.619943	325.9	0.143033	0.0617833	0.4618	2.3208	71.1308	68.6226	26.6911	23.0105	46.43	8.67883	1.17908	52.8713	2.30205	283.243	0.2699
2013	5	Neimenggu	1.23665	326.9	0.0376271	0.0837071	0.22	2.8837	79.8921	83.6502	24.8369	35.3826	50.1211	4.38521	2.50221	59.8371	4.85375	528.798	0.34462
2013	6	Liaoning	0.607545	327.9	0.200051	0.046012	0.2279	3.9957	93.5873	77.2432	17.2347	37.045	40.0538	6.33539	2.88592	66.4605	3.44151	417.491	0.310449
2013	7	Jilin	0.927861	328.9	0.0385778	0.0710286	0.5155	3.463	87.361	87.2722	17.5929	46.7961	43.7249	4.84655	2.05933	55.7346	6.19892	469.518	0.364496
2013	8	Heilongjiang	2.13169	329.9	0.0263624	0.121397	2.3366	9.8738	102.456	98.4239	27.3501	70.6938	77.3643	3.4121	3.80921	58.0469	10.5821	843.445	0.668311
2013	9	Shanghai	0.90099	330.9	6.64422	0.12386	0.0377	0.2684	95.5788	13.8002	46.0005	87.6565	41.1449	2.89215	3.03016	89.5833	2.96224	42.5307	0.29747
2013	10	Jiansu	0.817307	331.9	0.522657	0.0875707	0.8547	45.8796	78.2845	57.542	48.987	75.4416	67.3078	5.79845	3.70846	64.3921	3.70128	701.841	0.566123
2013	11	Zhejiang	0.447406	332.9	0.526508	0.0534706	0.5209	3.975	70.8381	10.5215	54.1589	45.5769	45.0435	11.9382	3.72836	63.935	1.30411	332.152	0.311466
2013	12	Anhui	0.637198	333.9	0.0636803	0.0745905	0.7649	7.5824	77.94	46.5141	41.8691	45.2861	64.3467	6.5567	1.47867	47.8624	2.40924	755.416	0.326776
2013	13	Fujian	0.340697	334.9	0.198648	0.0548361	0.1469	1.4944	57.6693	5.57164	20.6208	38.8866	19.8741	7.67829	3.41526	60.7979	1.04634	274.826	0.202221
2013	14	Jiangxi	0.779881	335.9	0.0589992	0.114039	1.092	6.0605	66.8088	6.97182	23.6119	12.2938	52.3685	3.57307	2.13157	49.0393	3.01933	400.368	0.278607
2013	15	Shandong	0.564194	336.9	0.105831	0.0336095	1.8862	15.3348	56.4354	78.1116	52.8347	41.1974	64.9119	11.4396	2.2565	53.4578	2.47401	1127.89	0.474457
2013	16	Henan	0.713641	337.9	0.0798025	0.0370245	1.155	10.9894	60.8576	68.344	41.7304	37.8089	63.4217	7.64403	1.87245	43.6018	2.94713	1308.14	0.386163
2013	17	Hubei	0.530049	338.9	0.0451295	0.0553456	0.7573	9.234	70.6094	23.5667	41.9337	59.6539	48.4656	5.27864	1.97704	54.5016	1.77308	698.628	0.314039
2013	18	Hunan	0.504385	339.9	0.0457979	0.0754287	1.2979	7.519	67.8825	9.38622	30.9602	22.5916	41.1605	6.50569	1.56352	47.6364	1.80527	618.449	0.284622
2013	19	Guangdong	0.356499	340.9	0.429301	0.0777708	0.2363	2.4918	84.1756	5.38513	42.028	33.8904	36.8582	6.13879	2.45427	68.0923	1.02601	475.328	0.230216
2013	20	Guangxi	0.411127	341.9	0.0298524	0.0914171	0.3104	4.0892	70.1724	9.03487	11.2072	3.86738	26.0184	5.56735	1.5498	45.1067	0.981536	515.271	0.167383
2013	21	Hainan	0.387383	342.9	0.0133085	0.0446379	0.0239	0.1539	73.0116	0.906172	29.9037	29.2564	34.1756	6.49984	3.6287	52.2826	0.845243	113.894	0.211246
2013	22	Chongqing	0.670294	343.9	0.0808755	0.0261368	0.6125	10.7319	60.2684	3.76677	13.4097	12.5961	8.22663	3.61273	1.90111	58.2863	2.13127	235.747	0.237782
2013	23	Sichuan	0.505485	344.9	0.0501965	0.0427949	1.818	6.6994	43.6954	5.39924	19.6016	29.0236	19.4309	4.21812	1.75696	44.9624	1.79939	646.478	0.284775
2013	24	Guizhou	0.518205	345.9	0.0619334	0.0482338	0.2569	3.0438	24.1244	0.927862	8.31365	4.06404	4.88056	4.15831	0.960973	37.8855	1.03449	295.343	0.126969
2013	25	Yunnan	0.439221	346.9	0.0438488	0.0546713	0.0797	0.8294	35.9784	1.38715	14.9228	22.5011	5.18357	4.48318	1.20475	39.9914	1.12707	544.641	0.13105
2013	26	Xizang	0.500599	347.9	0.0133005	0.339901	0.0048	0.1917	62.4529	60.2383	3.54343	10.1874	50.4939	22.9127	1.80044	23.9748	2.13149	17.2788	0.279525
2013	27	Shannxi	0.51937	348.9	0.077219	0.0396994	0.2251	2.1492	64.8699	48.5125	24.1224	42.3541	40.6259	5.97027	1.85019	51.5773	1.5304	428.919	0.265972
2013	28	Gansu	0.47189	349.9	0.0765233	0.150737	0.216	1.4882	59.8173	37.9646	18.8368	21.0062	22.2232	6.39831	0.821598	40.4809	1.39509	350.216	0.201892
2013	29	Qinghai	0.505245	350.9	0.0219834	0.111383	0.0201	0.2301	64.0553	61.1764	4.1384	8.45674	33.647	7.38759	1.86091	49.2119	0.941364	34.7353	0.220546
2013	30	Ningxia	0.778737	351.9	0.0656858	0.300902	0.0337	0.728	77.5883	61.8963	10.6357	16.8253	46.8145	6.99149	1.43041	52.8529	2.53422	96.1577	0.264435
2013	31	Xinjiang	0.815481	352.9	0.0632595	0.420398	0.1219	1.3473	106.102	106.735	44.9365	70.4399	60.7866	4.56502	2.28017	44.9453	2.96829	503.519	0.386613

## Sheet: CO2 emission
No	year	id	province	Chemical fertilizer(10000tons)	Agricultural chemical(tons)	Agro-film(tons)	Diesel fuel(10000tons)	Turn the soil(1000 hm2)	Irrigation(1000 hm2)	Carbon emissions from agricultural land use(kg)	Carbon emissions from agricultural land use（10000 tons）	Early-season Rice(1000 hm2)	Mid-season Rice	Late-season Rice	carbon emissions from rice cultivation（kg）	carbon emissions from rice cultivation（10000 tons）	Cow（10000 heads）	Horse（10000 heads）	Donkey（10000 heads）	Mule（10000 heads）	Hog(10000 heads)	Goat(10000 heads)	Sheep（10000 heads)	Poultry（10000 heads)	Carbon Emissions from Animal Farming（kg)	Carbon Emissions from Animal Farming（10000 tons）	Tatal Carbon Emissions
1	2021	1	北京市	6.3	2334	7174	1.6	117.85	109.4	1.80576e+08	18.0576	0	0.3	0	52821.6	0.0528216	8.25	0.12	0.2	0.01	59.05	5.69	12.32	776.7	166858879	16.6859	34.7963
2	2021	2	天津市	15.66	1742	7139	2	437	299.1	4.13991e+08	41.3991	0	58.5	0	10300212	10.3002	29.06	0.17	1.09	0	171.18	7.07	42.91	5717.7	622485560	62.2486	113.948
3	2021	3	河北省	276.87	52691	102039	134.5	8097.2	4470	7.78772e+09	778.772	0	78.4	0	1.3804e+07	13.804	370.42	7.4	13.81	3.35	1810.06	345.39	970.65	71204.7	7773033704	777.303	1569.88
4	2021	4	山西省	105.64	23594	47890	25.8	3587.95	1517.4	2.98946e+09	298.946	0	2.6	0	457787	0.457787	137.5	0.9	7.13	1.76	740.23	381.03	687.08	19005.5	3103341924	310.334	609.738
5	2021	5	内蒙古自治区	241.9	26692	100260	80.7	8743.34	3199.1	6.88148e+09	688.148	0	155.1	0	2.73088e+07	27.3088	732.47	73.99	43.29	2.89	565.2	1558.59	4579.59	10457	9049990774	904.999	1620.46
6	2021	6	辽宁省	135.03	43386	114384	58.7	4328.94	1632.5	4.15208e+09	415.208	0	520.6	0	9.16631e+07	91.6631	290.89	4.35	27.33	2.78	1308.58	411.48	399.64	93306.6	7047076483	704.708	1211.58
7	2021	7	吉林省	223	45139	47651	64.8	6187.06	1905.4	5.29264e+09	529.264	0	837.3	0	1.47425e+08	147.425	338.3	6.51	4.56	0.46	1137.6	57.95	592.45	46002.3	5358003663	535.8	1212.49
8	2021	8	黑龙江省	238.97	57090	61009	140.3	15065	6171.6	9923424155	992.342	0	3867.4	0	6.80941e+08	680.941	514.99	7.86	2.57	0.24	1416.26	113.97	725.19	29458.2	6262276558	626.228	2299.51
9	2021	9	上海市	6.59	2384	11712	3.1	264.35	165	2.7643e+08	27.643	0	103.8	0	1.82763e+07	18.2763	5.41	0.08	0	0	81.9	12.61	1.22	606.2	177082880	17.7083	63.6275
10	2021	10	江苏省	275.56	63547	105775	104.3	7514.45	4224.7	7.42238e+09	742.238	0	2219.2	0	3.90739e+08	390.739	27.23	0.08	0.14	0.01	1482.59	351.82	24.28	72472.4	4918275644	491.828	1624.8
11	2021	11	浙江省	68.26	34563	69687	176.9	2014.59	1415.7	3.19836e+09	319.836	102	441	90.4	8.12703e+07	81.2703	16.69	0	0	0	640.23	36.87	114.34	21962.4	1837898868	183.79	584.896
12	2021	12	安徽省	284.73	75993	102605	74.4	8886.77	4608.8	7.90362e+09	790.362	170.9	2163.4	177.9	3.87687e+08	387.687	99.36	0.07	0.57	0.01	1582.5	582.55	30.27	109086	6781167483	678.117	1856.17
13	2021	13	福建省	96.63	41689	46304	78	1651.87	1110.4	2.58555e+09	258.555	97	258.1	244.2	5.30978e+07	53.0978	31.5	0	0	0	937.62	104.54	0.63	107742	5120154333	512.015	823.668
14	2021	14	江西省	108.59	51629	52196	29.9	5672.94	2038.5	3.99145e+09	399.145	1218.8	940	1260.4	2.13586e+08	213.586	269.68	0.15	0.03	0.01	1683.23	132.3	0	57684.6	5838995501	583.9	1196.63
15	2021	15	山东省	371.03	108230	259678	122.2	10948.6	5293.6	10759541525	1075.95	0	113	0	19896136	19.8961	279.76	0.66	4.15	0.04	3151.04	486.35	980	263536	15596623462	1559.66	2655.51
16	2021	16	河南省	624.66	97432	140352	95.3	14705.1	5463.1	1.34197e+10	1341.97	0	608.2	0	1.07087e+08	107.087	400.3	0.45	2.27	0.11	4392.29	1710.55	301.74	112158	13449111222	1344.91	2793.97
17	2021	17	湖北省	262.62	90468	57268	62.4	8109.24	3086	6.8222e+09	682.22	120.2	2019.2	133.2	3.60503e+08	360.503	239.66	0.15	0.11	0.02	2530.14	536.81	0	61233	7295565159	729.557	1772.28
18	2021	18	湖南省	219.06	91114	79094	46	8504.26	3192.9	6.60309e+09	660.309	1219.6	1479.2	1272.3	3.08851e+08	308.851	435.1	1.36	0.22	0.05	4202	775.1	0	54025.2	10685410853	1068.54	2037.7
19	2021	19	广东省	212.87	77440	43027	85.4	4498.36	1776.5	4897195140	489.72	858.6	0	968.9	3.6024e+07	36.024	112.99	0.01	0	0	2075.48	88.64	0	128040	7868144082	786.814	1312.56
20	2021	20	广西壮族自治区	251.89	64233	45404	50.2	6177.52	1731	5.49796e+09	549.796	807.5	137.3	811.9	5.54126e+07	55.4126	355.68	11.1	0	2.56	2128.19	259.04	0	108728	8714455080	871.446	1476.65
21	2021	21	海南省	40.77	18729	34246	13.7	684.78	292.2	1.00807e+09	100.807	111.3	0	115.3	4.39587e+06	4.39587	48.12	0	0	0	310.54	62.83	0	18147.6	1337204627	133.72	238.923
22	2021	22	重庆市	89.05	16038	41159	21.3	3409.26	698.3	2.46793e+09	246.793	0	658.9	0	1.16014e+08	116.014	107.37	0.82	0.04	0.32	1179.83	329.57	0.11	24077.6	3284989515	328.499	691.306
23	2021	23	四川省	207.16	40974	116968	47	9999.92	2992.2	6.86529e+09	686.529	0	1875	0	330135000	330.135	830.51	70.6	8.55	7.89	4255.14	1342.9	168.79	77467.3	14239614686	1423.96	2440.63
24	2021	24	贵州省	75.98	7048	44224	10.4	5422.88	1165.5	3.01175e+09	301.175	0	645.2	0	1.13602e+08	113.602	479.35	14.06	0.09	0.35	1530.48	365.81	20.78	17672.6	5591803352	559.18	973.957
25	2021	25	云南省	187.33	41104	117326	28.3	7057.24	1978.1	5.38924e+09	538.924	28.2	710.4	15.2	1.25823e+08	125.823	871.03	14.14	16.89	20.49	3319.83	1263.19	99.16	34508.6	11481316300	1148.13	1812.88
26	2021	26	西藏自治区	4.33	485	1753	3.7	274.19	282.8	2.33255e+08	23.3255	0	0.8	0	140858	0.140858	657.06	27.16	3.04	0.9	62.05	269.98	672.34	183	4168112210	416.811	440.278
27	2021	27	陕西省	200.7	11643	44294	91.9	4189.27	1336.8	4.29485e+09	429.485	0	106.1	0	1.86812e+07	18.6812	149.3	0.28	2.98	0.28	885.3	723.9	157.2	6830.6	2853611994	285.361	733.527
28	2021	28	甘肃省	77.05	28107	170728	36	3997.94	1338.6	3.53295e+09	353.295	0	3.1	0	545823	0.545823	512.8	11.58	29.55	9.07	685.1	448.45	1991.03	7208	5518430090	551.843	905.684
29	2021	29	青海省	4.89	1069	7159	6.9	583.87	219.2	3.67979e+08	36.7979	0	0	0	0	0	642.4	12.56	0.48	0.35	77.2	44.48	1341.47	162.2	4346218826	434.622	471.42
30	2021	30	宁夏回族自治区	37.46	2204	17958	20.5	1175.91	552.5	1.07571e+09	107.571	0	50.8	0	8.94446e+06	8.94446	207.8	0.19	0.86	0.06	85.5	95.47	581.63	1224.7	1666618749	166.662	283.178
31	2021	31	新疆维吾尔自治区	240.69	20388	261479	85.8	6387.42	4893.4	7.41991e+09	741.991	0	44.3	0	7.79999e+06	7.79999	616.3	105.71	26.77	0.18	436.1	426.72	4142.85	13438.5	7422989179	742.299	1492.09
32	2020	1	北京市	6.06	2149	7562	1.7	98.18	109.35	1.73954e+08	17.3954	0	0.2	0	35214.4	0.0352144	8.24	0.13	0.2	0.01	32.18	4.78	11.6	936.44	131513080	13.1513	30.582
33	2020	2	天津市	15.29	1997	7521	2	419.17	299.12	4.08345e+08	40.8345	0	53.4	0	9.40224e+06	9.40224	28.16	0.12	0.93	0	162.33	5.97	39.25	6564.5	629028949	62.9029	113.14
34	2020	3	河北省	285.71	54289	103742	140.5	8089.44	4470.03	7.91675e+09	791.675	0	78.7	0	1.38569e+07	13.8569	358.59	7.05	15.81	3.82	1748.85	365	905.31	68730.4	7516380428	751.638	1557.17
35	2020	4	山西省	107.41	24866	48592	26	3541.51	1517.38	3001891299	300.189	0	2.4	0	422573	0.422573	117.43	0.82	8.87	2.49	569.41	381.93	588.2	16355.9	2605258242	260.526	561.138
36	2020	5	内蒙古自治区	207.69	23426	95297	78.1	8882.81	3199.12	6.56146e+09	656.146	0	160.9	0	2.833e+07	28.33	671.11	70.69	61.26	5.4	534.1	1629.26	4444.89	10252.5	8669571633	866.957	1551.43
37	2020	6	辽宁省	137.57	44722	114381	59.2	4287.78	1632.54	4.17151e+09	417.151	0	520.4	0	9.16279e+07	91.6279	279.7	5.13	35.58	3.5	1284.18	404.2	405.3	92382.8	6940678759	694.068	1202.85
38	2020	7	吉林省	225.29	46930	51364	65.8	6150.99	1905.44	5.33588e+09	533.588	0	837.1	0	1.4739e+08	147.39	285.48	4.61	3.9	0.53	899.07	59.46	397.89	48959.8	4703937385	470.394	1151.37
39	2020	8	黑龙江省	224.22	60749	70501	138.5	14910.1	6171.61	9.79946e+09	979.946	0	3872	0	681750784	681.751	515.79	9.3	4.31	0.42	1371.16	116.64	694.58	28058.1	6144311946	614.431	2276.13
40	2020	9	上海市	6.89	2644	12864	14.6	255.16	165.05	3.51668e+08	35.1668	0	104.1	0	1.83291e+07	18.3291	5.33	0.06	0	0	82.92	12.51	0.45	788.21	183512467	18.3512	71.8471
41	2020	10	江苏省	280.75	65703	111776	108.6	7478.4	4224.73	7.52481e+09	752.481	0	2202.8	0	3.87851e+08	387.851	27.12	0.09	0.36	0.26	1374.85	330.79	22.07	70554.2	4683206717	468.321	1608.65
42	2020	11	浙江省	69.61	36561	66892	188.6	2014.5	1415.7	3.27514e+09	327.514	101.2	445.2	89.6	8.19789e+07	81.9789	14.95	0	0	0	627.58	47.12	93.02	20979.2	1771363927	177.136	586.63
43	2020	12	安徽省	289.9	83294	103299	75.2	8817.99	4608.83	7.97279e+09	797.279	170.3	2162.6	179.2	3.87573e+08	387.573	94.8	0.06	0.37	0.02	1419.33	582.84	15.03	107793	6465718108	646.572	1831.42
44	2020	13	福建省	100.81	43163	51824	78.4	1631.27	1110.42	2.65479e+09	265.479	97.7	258.4	245.6	5.31962e+07	53.1962	31.64	0	0	0	910.9	105.6	0.3	103102	4930765924	493.077	811.752
45	2020	14	江西省	108.81	52708	52296	30	5644.37	2038.49	3990919060	399.092	1217.5	945.8	1278.5	2.15074e+08	215.074	275.46	1.1	0.08	0	1569.85	123.46	0	56832.1	5671416786	567.142	1181.31
46	2020	15	山东省	380.88	114311	265659	126.4	10889.1	5293.56	1.0915e+10	1091.5	0	112.5	0	19808100	19.8081	278.71	0.48	4.72	0.04	2933.93	520.78	980.87	252671	14940233550	1494.02	2605.33
47	2020	16	河南省	647.98	102400	151717	97.4	14688	5463.07	1.3719e+10	1371.9	0	617.1	0	1.08654e+08	108.654	391.68	0.75	2.18	0.27	3886.98	1672.5	292.63	110828	12589481699	1258.95	2739.5
48	2020	17	湖北省	267.32	93143	58039	62.8	7974.39	3086.04	6.84171e+09	684.171	122.4	1999	159.3	3.57667e+08	357.667	242.08	0.11	0.06	0.02	2161.46	533.26	0	59325.8	6701382107	670.138	1711.98
49	2020	18	湖南省	223.73	101450	83005	45.2	8400.13	3192.9	6678881255	667.888	1225.7	1476.1	1292	3.08902e+08	308.902	438.1	1.48	0.27	0.1	3734.6	761.2	0	54403.6	10017821245	1001.78	1978.57
50	2020	19	广东省	219.8	83217	42558	85.8	4451.81	1776.46	4.97314e+09	497.314	869.1	0	965.3	3.60537e+07	36.0537	122.41	0.01	0	0	1767.27	94.31	0	137382	7771877785	777.188	1310.56
51	2020	20	广西壮族自治区	247.85	66026	48712	52.8	6107.32	1731.03	5481230353	548.123	805.2	133.7	821.2	5.49986e+07	54.9986	349.11	11.82	0.02	2.34	1828.34	239.19	0	114572	8418940320	841.894	1445.02
52	2020	21	海南省	42.61	19747	30580	15	676.86	292.21	1.01581e+09	101.581	110	0	117.6	4.44152e+06	4.44152	49.21	0	0	0	248.56	65.81	0.1	18590.8	1268079066	126.808	232.831
53	2020	22	重庆市	89.83	16205	41694	21.3	3372.54	698.32	2.46704e+09	246.704	0	657.3	0	1.15732e+08	115.732	104.51	1.02	0.04	0.36	1082.9	322.94	0.14	22872.2	3084766793	308.477	670.913
54	2020	23	四川省	210.82	42130	118818	47.1	9849.89	2992.24	6.86706e+09	686.706	0	1866.3	0	3.28603e+08	328.603	880.27	73.39	7.9	7.95	3875.44	1353.88	170.9	77444.5	13952810503	1395.28	2410.59
55	2020	24	贵州省	78.78	8423	45411	10.8	5475.35	1165.49	3.06853e+09	306.853	0	665.1	0	1.17105e+08	117.105	517.71	15.66	0.13	0.41	1364.06	360.52	21.86	17602.2	5545507439	554.551	978.509
56	2020	25	云南省	196.65	44846	121558	30.4	6989.67	1978.07	5.50441e+09	550.441	31.5	758.2	29.2	1.34651e+08	134.651	858.78	16.07	16.45	22.59	3120.43	1251.67	98.99	34226.8	11115889377	1111.59	1796.68
57	2020	26	西藏自治区	4.4	714	1866	3.8	272.08	282.82	235535909	23.5536	0	0.9	0	158465	0.158465	624.02	27.57	3.35	1.06	50.15	292.14	659.24	101.79	3983914374	398.391	422.103
58	2020	27	陕西省	201.91	11951	44724	93.4	4160.85	1336.81	4.30944e+09	430.944	0	105.1	0	1.85052e+07	18.5052	151.18	0.25	3.11	0.34	849.78	722.53	149.14	6518.37	2795399001	279.54	728.989
59	2020	28	甘肃省	80.36	40312	152956	36.1	3931.82	1338.6	3.51068e+09	351.068	0	3.4	0	598645	0.598645	482	11.17	30.2	9.55	622	464.7	1727.1	6215.5	5081015352	508.102	859.768
60	2020	29	青海省	5.45	1233	7378	6.5	571.42	219.25	3.68689e+08	36.8689	0	0	0	0	0	652.33	12.57	0.83	0.47	72.07	63.53	1280.02	219.32	4366771147	436.677	473.546
61	2020	30	宁夏回族自治区	38.06	2174	16388	21.4	1174.23	552.53	1.07762e+09	107.762	0	60.8	0	1.07052e+07	10.7052	178.03	0.22	1.9	0.11	90.02	92.66	503.45	1386.7	1475881033	147.588	266.056
62	2020	31	新疆维吾尔自治区	248.23	21823	259674	85.2	6280.01	4893.35	7.44803e+09	744.803	0	47.6	0	8.38103e+06	8.38103	528.13	95.45	29.6	0.24	375.73	364.09	3807.19	10359.2	6509183224	650.918	1404.1
63	2019	1	北京市	6.17	2257	7699	1.8	88.55	109.24	1.73735e+08	17.3735	0	0.1	0	17607.2	0.0176072	8.11	0.12	0.21	0.02	13.19	4.8	12.07	1113.06	108985423	10.8985	28.2897
64	2019	2	天津市	16.24	2171	8096	2.1	410.27	304.8	4.20015e+08	42.0015	0	45.5	0	8011276	8.01128	25.68	0.07	0.98	0.02	124.26	4.96	34.26	6786.5	563690271	56.369	106.382
65	2019	3	河北省	297.27	57344	103211	200.1	8132.69	4482.16	8.4026e+09	840.26	0	78.2	0	1.37688e+07	13.7688	350.11	6.27	16.11	4.41	1418.37	364.29	830.61	66628.3	6870830286	687.083	1541.11
66	2019	4	山西省	108.41	25319	48555	26.4	3524.42	1519.34	3.01044e+09	301.044	0	2.5	0	440180	0.44018	103.83	0.9	11.37	2.77	451.41	343	525.9	14055.6	2228749323	222.875	524.359
67	2019	5	内蒙古自治区	218.44	27278	94194	77.4	8885.02	3199.19	6667593143	666.759	0	160.7	0	2.82948e+07	28.2948	626.08	67.11	69.31	7.16	429.59	1623.23	4352.67	10598	8241950296	824.195	1519.25
68	2019	6	辽宁省	139.91	51074	113505	59.9	4217.1	1629.18	4.20043e+09	420.043	0	507.1	0	8.92861e+07	89.2861	264.4	5.54	40.14	4.5	1055.2	398.7	384.9	81610.3	6168673798	616.867	1126.2
69	2019	7	吉林省	227.06	48658	53130	65.7	6117.05	1909.5	5.35928e+09	535.928	0	840.4	0	1.47971e+08	147.971	331.48	3.58	2.96	0.41	792.83	54.46	347.89	48804.6	4742924636	474.292	1158.19
70	2019	8	黑龙江省	223.27	64267	71831	137.4	14770.1	6177.59	9.76649e+09	976.649	0	3812.6	0	6.71292e+08	671.292	474.93	12.13	4.86	0.68	1173.23	154.05	613.12	25900.1	5551953583	555.195	2203.14
71	2019	9	上海市	7.53	2771	13213	13	261.39	190.76	3.5915e+08	35.915	0	103.7	0	1.82587e+07	18.2587	5.15	0.04	0	0	50.74	12.22	0.76	844.46	137050117	13.705	67.8786
72	2019	10	江苏省	286.21	67396	114153	108.9	7442.63	4205.44	7.57983e+09	757.983	0	2184.3	0	3.84594e+08	384.594	27.74	0.09	0.73	0.43	577.43	338.29	17.94	69960.9	3497510124	349.751	1492.33
73	2019	11	浙江省	72.5	38572	66737	190.5	1999.62	1405.43	3.31402e+09	331.402	98.8	425.7	103	7.88733e+07	78.8733	13.24	0	0	0	427.3	44.35	73.11	19501.2	1405713048	140.571	550.847
74	2019	12	安徽省	298.02	88271	103735	74.7	8781.96	4580.84	8.05064e+09	805.064	164.6	2168.5	176	3.88459e+08	388.459	87.82	0.08	0.26	0.03	1091.79	547.27	0.87	103151	5765470083	576.547	1770.07
75	2019	13	福建省	106.26	45477	58507	81.2	1599.29	1076.78	2.74727e+09	274.727	97.4	256.7	245.2	5.28826e+07	52.8826	29.71	0	0	0	641.52	105.69	0	99437.8	4405006478	440.501	768.11
76	2019	14	江西省	115.57	62701	52020	30.1	5521.18	2036.14	4.0608e+09	406.08	1095.9	1040.9	1209.5	2.28531e+08	228.531	257.32	0	0	0	1006.32	110.24	0	53954.6	4643602776	464.36	1098.97
77	2019	15	山东省	395.34	120342	267113	137.6	10933.1	5271.37	1.1156e+10	1115.6	0	115.6	0	2.03539e+07	20.3539	364.23	0.66	6.79	0.22	2176.5	874.98	962.45	230750	13769027065	1376.9	2512.86
78	2019	16	河南省	666.72	107231	150762	100.1	14714	5328.95	1.38941e+10	1389.41	0	616.6	0	1.08566e+08	108.566	385.13	0.72	2.11	0.3	3170.46	1620.22	278.6	108816	11394855578	1139.49	2637.46
79	2019	17	湖北省	273.89	97024	58801	63.5	7815.89	2968.99	6.84706e+09	684.706	142.5	1977	167.2	3.54243e+08	354.243	243.15	0.33	0.06	0.02	1617.86	553.35	0	59394	5922760203	592.276	1631.23
80	2019	18	湖南省	229.01	105548	83792	44.8	8122.79	3176.11	6.65692e+09	665.692	1094.6	1602.1	1158.5	3.2597e+08	325.97	410.4	1.36	0.19	0.09	2698.33	712.2	0	51057	8210039716	821.004	1812.67
81	2019	19	广东省	225.79	87489	43842	85.5	4357.38	1773.4	5.02241e+09	502.241	834.7	0	959	3.54753e+07	35.4753	120.58	0	0	0	1333.79	93.57	0	121183	6596358097	659.636	1197.35
82	2019	20	广西壮族自治区	252.04	68144	47577	53.4	5989.21	1713.08	5.48518e+09	548.518	767.9	134.1	810.9	5.43497e+07	54.3497	337.05	14.45	0.03	2.44	1599.6	231.21	0	101661	7600773730	760.077	1362.94
83	2019	21	海南省	46.26	21358	30550	15.7	676.24	290.63	1.05983e+09	105.983	114.4	0	115.3	4.43289e+06	4.43289	51.17	0	0	0	162.86	67.46	0.1	18403.7	1147152213	114.715	225.131
84	2019	22	重庆市	91.08	16542	42559	21.2	3345.74	697.68	2.47524e+09	247.524	0	655.1	0	1.15345e+08	115.345	103.38	1.07	0.05	0.34	921.62	318.67	0.12	22415.2	2824263213	282.426	645.295
85	2019	23	四川省	222.77	46290	123235	47	9692.98	2954.09	6.95769e+09	695.769	0	1870	0	329254640	329.255	851.65	75.59	8.52	8.76	2870.7	1339.46	164.62	78756.6	12364649440	1236.46	2261.49
86	2019	24	贵州省	83.18	9210	44121	11.3	5481.56	1153.99	3.10698e+09	310.698	0	664.7	0	1.17035e+08	117.035	492.96	14.67	0.13	0.42	1171.27	359.33	20.92	15004.8	5045036127	504.504	932.236
87	2019	25	云南省	204.03	47441	122139	26.2	6938.86	1922.49	5.53073e+09	553.073	39.3	772.6	29.6	1.3729e+08	137.29	827.85	15.51	16.19	23.21	2342.49	1211.57	95.44	31598.6	9697737355	969.774	1660.14
88	2019	26	西藏自治区	4.82	802	1492	3.3	271.53	275.94	2.32825e+08	23.2825	0	0.8	0	140858	0.140858	621.89	27.92	3.75	1.13	31.15	331.87	685.1	175.97	3989762682	398.976	422.4
89	2019	27	陕西省	202.52	12240	44780	93.8	4132.09	1285.16	4.29624e+09	429.624	0	105.3	0	1.85404e+07	18.5404	150.17	0.23	2.78	0.36	795.7	676.49	138.56	6324.53	2668533947	266.853	715.017
90	2019	28	甘肃省	80.88	41938	152253	39.1	3831.57	1328.86	3.50357e+09	350.357	0	3.6	0	633859	0.633859	458.2	11.55	32.52	12.83	480.32	429.2	1557.9	4175.2	4567112692	456.711	807.702
91	2019	29	青海省	6.19	1398	7780	6.6	553.54	213.33	3.71639e+08	37.1639	0	0	0	0	0	494.61	11.53	0.64	0.42	34.65	162.68	1164.2	498.19	3488539518	348.854	386.018
92	2019	30	宁夏回族自治区	38.44	2245	15600	21.5	1152.96	538.29	1.06744e+09	106.744	0	68.1	0	1.19905e+07	11.9905	140.85	0.12	3.23	0.18	73.37	108.78	459.68	1723.94	1254571496	125.457	244.192
93	2019	31	新疆维吾尔自治区	257.76	22948	262677	94.2	6169.99	4959.89	7591166908	759.117	0	56.9	0	1.00185e+07	10.0185	479.4	95.45	36.14	0.3	306.85	526.59	3627.17	9778.15	6137612225	613.761	1382.9
94	2018	1	北京市	7.29	2574	8243.3	1.93	103.79	109.67	193798633	19.3799	0	0.17	0	29932.2	0.0299322	10.57	0.14	0.19	0.02	45.43	5.67	18.56	1615.62	190129199	19.0129	38.4227
95	2018	2	天津市	16.95	2190	9069.82	2.2	429.27	304.66	4.38007e+08	43.8007	0	39.9	0	7.02527e+06	7.02527	24.57	0.09	0.4	0.02	196.91	4.92	37.01	5435.66	621369187	62.1369	112.963
96	2018	3	河北省	312.4	61450	109833	217.56	8197.13	4492.33	8.71901e+09	871.901	0	78.43	0	1.38093e+07	13.8093	342.03	6.12	17.96	5.46	1820.75	365.24	814.32	59728.2	7191226971	719.123	1604.83
97	2018	4	山西省	109.61	26543	49067.4	27.6	3555.16	1518.68	3.04643e+09	304.643	0	0.8	0	140858	0.140858	101.97	0.97	11.96	3.55	549.48	344.11	531.52	11968.5	2302181840	230.218	535.002
98	2018	5	内蒙古自治区	222.67	29585	93969.2	79.2	8824.07	3196.52	6.7066e+09	670.66	0	150.45	0	2.649e+07	26.49	616.2	63.83	72.8	8.6	497.3	1631.97	4369.94	10069.5	8290247536	829.025	1526.17
99	2018	6	辽宁省	145.02	55070	117976	62.37	4207.11	1619.33	4297962871	429.796	0	488.36	0	8.59865e+07	85.9865	248.3	6.16	46.37	5.22	1262.2	407.9	364.9	76271.3	6223295635	622.33	1138.11
100	2018	7	吉林省	228.3	50991	56216	67.34	6080.89	1893.05	5.39192e+09	539.192	0	839.71	0	1.47849e+08	147.849	325.29	2.8	2.33	0.27	870.4	54.28	342.31	45062.3	4695915510	469.592	1156.63
101	2018	8	黑龙江省	245.64	74182	77431	147.42	14673.3	6119.57	1.00585e+10	1005.85	0	3783.10	0	6.66098e+08	666.098	456.51	13.42	5.24	1.02	1353.21	166.01	606.71	24632.8	5687646019	568.765	2240.71
102	2018	9	上海市	8.37	3177	14780.8	13.12	282.27	190.76	3.84035e+08	38.4035	0	103.58	0	1.82375e+07	18.2375	5.79	0.01	0	0	96.48	12.87	0.85	983.95	212571714	21.2572	77.8983
103	2018	10	江苏省	292.45	69600	116064	109.36	7520.23	4179.83	7.67665e+09	767.665	0	2214.72	0	3.8995e+08	389.95	29.23	0.18	1.69	0.62	1551.97	380.7	9.51	64201	4774118563	477.412	1635.03
104	2018	11	浙江省	77.76	43725	68731	198.8	1978.68	1440.8	3.44896e+09	344.896	97.1	454.94	99.03	8.38957e+07	83.8957	13.71	0	0	0	516.79	40.84	85.04	17195.9	1469818671	146.982	575.773
105	2018	12	安徽省	311.8	94177	97828	75.5	8771.11	4538.29	8.16261e+09	816.261	182.7	2172.80	189.26	3.89785e+08	389.785	79.62	0.07	0.25	0.03	1356.26	499.83	0.75	89361	5632680827	563.268	1769.31
106	2018	13	福建省	110.74	49143	60002	82.37	1577.31	1085.18	2.81553e+09	281.553	105.5	262.71	251.42	5.4203e+07	54.203	30.92	0	0	0	799.9	95.32	0	95537.6	4510621354	451.062	786.818
107	2018	14	江西省	123.2	77183	52218	30.93	5555.81	2032.02	4.21626e+09	421.626	1207.6	909.8	1318.8	2.09689e+08	209.689	246.45	0	0	0	1587.25	100.26	0	45423.5	5157157473	515.716	1147.03
108	2018	15	山东省	420.35	129882	276935	147.47	11076.8	5235.99	1.1572e+10	1157.2	0	113.83	0	2.00423e+07	20.0423	380.6	0.71	8.51	0.27	2985.6	875.23	926.18	216870	14572551080	1457.26	2634.5
109	2018	16	河南省	692.79	113603	152838	103.92	14783.4	5288.69	1.42034e+10	1420.34	0	620.41	0	1.09237e+08	109.237	373.41	0.91	2.33	0.35	4337.15	1473.96	260.11	92767.3	12425242969	1242.52	2772.1
110	2018	17	湖北省	295.82	103317	63554	65.1	7952.9	2931.9	7.14157e+09	714.157	164.5	2034.3	192.17	3.65259e+08	365.259	241.09	0.35	0.07	0.02	2521.8	546.79	0	53244.8	7036927584	703.693	1783.11
111	2018	18	湖南省	242.61	114155	85397.3	44.56	8111.09	3164	6.8212e+09	682.12	1238.2	1472.5	1298.3	3.08585e+08	308.585	385.4	1.36	0.13	0.08	3822	668.3	0	42476.7	9425570237	942.557	1933.26
112	2018	19	广东省	231.32	93684	44814	88.52	4279.36	1775.21	5.10153e+09	510.153	839.2	0	948.2	3.52418e+07	35.2418	120.56	0	0	0	2024.26	92.96	0	109247	7222146852	722.215	1267.61
113	2018	20	广西壮族自治区	255.05	69714	47195.1	52.69	5972.38	1706.88	5.50678e+09	550.678	790.5	135.54	826.55	5.52894e+07	55.2894	328.57	18.77	0.04	3.33	2298.28	222.88	0.62	84929.5	8046343137	804.634	1410.6
114	2018	21	海南省	48.37	23250	25539	20.63	712.94	290.48	1.10276e+09	110.276	126.9	0	119.17	4.6851e+06	4.6851	54.46	0	0	0	382.43	68.75	0.1	16011.5	1409951749	140.995	255.956
115	2018	22	重庆市	93.17	17191	44625	21.4	3348.49	696.94	2.50971e+09	250.971	0	656.45	0	1.15582e+08	115.582	103.69	1.41	0.07	0.43	1167.19	322.99	0.17	21349.2	3156013620	315.601	682.154
116	2018	23	四川省	235.21	51276	120186	46.91	9615.32	2932.54	7.04735e+09	704.735	0	1874.00	0	329958928	329.959	824.3	74.31	8.51	8.91	4258.47	1303.5	159.4	66071	13821456141	1382.15	2416.84
117	2018	24	贵州省	89.48	11122	55030.7	11.09	5477.16	1132.24	3220928772	322.093	0	671.78	0	1.18282e+08	118.282	465.32	17.09	0.13	0.45	1549.3	379.05	22.48	11759.6	5370872370	537.087	977.462
118	2018	25	云南省	217.37	52591	119685	25.37	6890.77	1898.07	5.63644e+09	563.644	39.2	780.48	29.91	1.38684e+08	138.684	811.9	14.25	13.23	20.19	3055.53	1175.25	93.6	26092.9	10446013156	1044.6	1746.93
119	2018	26	西藏自治区	5.19	982	1777.82	3.01	270.38	264.53	2.33389e+08	23.3389	0	0.94	0	165508	0.165508	608.4	27.73	4.85	1.22	38.79	366.82	680.32	284.36	3954973068	395.497	419.002
120	2018	27	陕西省	229.64	12550	44146.7	92.58	4091.01	1274.99	4514589474	451.459	0	105.39	0	1.85562e+07	18.5562	149.87	0.23	2.65	0.36	839.04	715.73	151.03	5791.54	2745182065	274.518	744.533
121	2018	28	甘肃省	83.17	42864	161272	40.77	3773.55	1337.54	3.56944e+09	356.944	0	3.82	0	672595	0.672595	440.4	11.73	34.5	14.96	545.2	407.35	1478.54	3645	4498212654	449.821	807.438
122	2018	29	青海省	8.32	1784	7556.34	6.44	557.25	214.04	3.91862e+08	39.1862	0	0	0	0	0	514.33	11.59	0.44	0.14	78.18	180.02	1156.05	494.06	3659798513	365.98	405.166
123	2018	30	宁夏回族自治区	38.37	2266	14975.2	21.69	1164.57	523.45	1.06448e+09	106.448	0	78.01	0	1.37354e+07	13.7354	124.64	0.11	3.88	0.22	73.75	107.17	427.11	1848.65	1155103461	115.51	235.694
124	2018	31	新疆维吾尔自治区	254.99	23732	269839	95.54	6068.89	4883.46	7563297536	756.33	0	78.39	0	1.38023e+07	13.8023	457.15	72.95	14.77	0.05	335.79	558	3601.67	8566.26	5932766897	593.277	1363.41
125	2017	1	北京市	8.55	2726	8972.6	2.25	120.94	115.48	218416929	21.8417	0	0.12	0	21128.6	0.0211286	12.83	0.22	0.21	0.03	112.18	8.38	26.81	3115.2	355962150	35.5962	57.459
126	2017	2	天津市	18.01	2353	10906.4	14.03	439.52	306.62	5.31661e+08	53.1661	0	30.49	0	5.36844e+06	5.36844	25.85	0.1	0.73	0.02	179.95	5.33	38.15	6137.62	627562744	62.7563	121.291
127	2017	3	河北省	322	77623	128100	224.55	8381.65	4474.67	9.07381e+09	907.381	0	75.02	0	1.32089e+07	13.2089	359.5	5.86	17.35	5.12	1957.8	401.37	826.73	60637.8	7540851009	754.085	1674.68
128	2017	4	山西省	112	28831	49997.6	28.51	3577.62	1511.21	3.09436e+09	309.436	0	0.76	0	133815	0.133815	100.73	0.98	10.95	4.13	544.11	382.1	561.08	12330.3	2340759049	234.076	543.646
129	2017	5	内蒙古自治区	235.04	35618	94306.3	73.59	9014.22	3174.83	6.86931e+09	686.931	0	122.19	0	2.15142e+07	21.5142	656.17	64.37	75.45	11.51	505.6	1694.17	4417.76	10271.1	8596594097	859.659	1568.1
130	2017	6	辽宁省	145.47	57474	124791	69.33	4172.32	1610.55	4.3772e+09	437.72	0	492.67	0	8.67454e+07	86.7454	227.78	6.91	49.88	6.21	1308.02	418.79	373.82	75891.8	6194308953	619.431	1143.9
131	2017	7	吉林省	231.02	56294	60752	67.6	6086.2	1893.05	5.46914e+09	546.914	0	820.83	0	1.44525e+08	144.525	337.56	2.43	1.86	0.21	911.1	51.99	347.86	42818.4	4746452243	474.645	1166.08
132	2017	8	黑龙江省	251.2	83218	79770	146.82	14767.6	6030.97	1.01672e+10	1016.72	0	3948.89	0	6.95289e+08	695.289	489.32	15.54	3.33	1.14	1433.91	175.9	659.28	25464.7	6044425011	604.443	2316.46
133	2017	9	上海市	8.9	3523	15664.3	14.49	284.95	190.76	4.04024e+08	40.4024	0	104.11	0	1.83309e+07	18.3309	6.5	0.02	0	0	111.24	18.51	1.05	1272.74	251030034	25.103	83.8362
134	2017	10	江苏省	303.85	73167	115085	108.96	7556.4	4131.88	7.78743e+09	778.743	0	2237.72	0	3.94e+08	394	30.5	0.16	1.72	0.53	1640.3	389.25	9.25	66150.9	4979165401	497.917	1670.66
135	2017	11	浙江省	82.63	46303	67891	201.6	1981.11	1444.7	3.51934e+09	351.934	86.4	439.58	94.67	8.09475e+07	80.9475	14.9	0	0	0	542.55	48.38	85.42	17319.9	1522839120	152.284	585.165
136	2017	12	安徽省	318.72	99394	97601	75.49	8726.68	4504.14	8.2261e+09	822.61	207.4	2190.11	207.68	3.93618e+08	393.618	80.59	0.08	0.21	0.04	1417.2	504.32	0.79	87351.9	5664621477	566.462	1782.69
137	2017	13	福建省	116.32	52167	62415	83.61	1549.34	1064.84	2.88611e+09	288.611	118.6	256.7	253.33	5.33521e+07	53.3521	32.65	0	0	0	921.8	89.03	0	91460.6	4562053960	456.205	798.168
138	2017	14	江西省	134.97	87737	53509	29.6	5638.46	2039.42	4.40036e+09	440.036	1279.2	858.65	1366.83	2.02815e+08	202.815	241.4	0	0	0	1621.34	95.28	0	43888.2	5127918918	512.792	1155.64
139	2017	15	山东省	439.96	140670	287098	157.75	11107.8	5191.06	1.19121e+10	1191.21	0	108.86	0	1.91672e+07	19.1672	401.48	0.75	11.13	0.42	3040.33	924.38	829.66	220173	14845147902	1484.51	2694.89
140	2017	16	河南省	706.7	120713	157298	108.84	14732.5	5273.63	1.43954e+10	1439.54	0	615.03	0	1.0829e+08	108.29	372.67	0.97	2.18	0.28	4390	1412.88	269.14	90681.6	12398533872	1239.85	2787.68
141	2017	17	湖北省	317.93	109588	65876	66.31	7956.14	2919.17	7.38735e+09	738.735	174	1991.65	202.38	3.58135e+08	358.135	238	0.33	0.11	0.02	2578.53	543.53	0	51946.2	7059972843	705.997	1802.87
142	2017	18	湖南省	245.26	116023	85208.7	44.16	8321.97	3145.87	6.91189e+09	691.189	1448.2	1291.28	1499.23	2.84529e+08	284.529	379.37	1.41	0.13	0.11	3968.1	661.71	0	42263.8	9598256675	959.826	1935.54
143	2017	19	广东省	258.3	112958	45866.9	77.71	4227.51	1774.61	5.36328e+09	536.328	853.5	0	951.94	3.5512e+07	35.512	120.68	0	0	0	2132.82	93.3	0	108703	7364910738	736.491	1308.33
144	2017	20	广西壮族自治区	263.83	72495	47693	56.83	5969.88	1669.87	5.61561e+09	561.561	810.7	141.04	849.92	5.71206e+07	57.1206	326.61	21.95	0.07	3.73	2293.69	222.39	0	86486.3	8088133105	808.813	1427.5
145	2017	21	海南省	51.36	33408	27641.9	16.17	709.44	289.25	1.16269e+09	116.269	124.5	0	122.2	4.73703e+06	4.73703	52.77	0	0	0	399.6	68.3	0.1	15564.9	1411586383	141.159	262.165
146	2017	22	重庆市	95.46	17467	45478.8	21.67	3339.56	694.26	2.53409e+09	253.409	0	658.94	0	1.16021e+08	116.021	108.48	1.56	0.24	0.58	1191.61	326.74	0.2	21315.9	3219033694	321.903	691.334
147	2017	23	四川省	241.95	55751	130993	46.72	9575.05	2873.1	7.15622e+09	715.622	0	1874.93	0	3.30123e+08	330.123	853.19	75.46	9.27	9.27	4376.64	1425.94	173.32	65259.8	14208411663	1420.84	2466.59
148	2017	24	贵州省	95.65	13399	51138.4	11.41	5659.37	1114.12	3.32129e+09	332.129	0	700.5	0	123338436	123.338	492.35	11.16	0.14	0.31	1596.89	362.48	20.98	11045	5531834008	553.183	1008.65
149	2017	25	云南省	231.94	57675	120150	85.87	6790.8	1851.42	6.10933e+09	610.933	39.1	802.15	29.33	1.42483e+08	142.483	810.85	13.29	12.02	19.2	3029.18	1149.39	90.82	24017.8	10309890477	1030.99	1784.41
150	2017	26	西藏自治区	5.53	1076	1870.28	5.59	254.05	261.23	2.46684e+08	24.6684	0	0.89	0	156704	0.156704	592.62	28.19	6.14	1.36	42.29	387.62	717.63	203.43	3915374160	391.537	416.363
151	2017	27	陕西省	232.15	13335	43953.6	93.43	4063.88	1263.09	4.53333e+09	453.333	0	105.64	0	1.86002e+07	18.6002	151.23	0.22	2.7	0.35	854.42	712.04	156.48	5377.6	2762503724	276.25	748.183
152	2017	28	甘肃省	84.49	51995	172188	45.54	3752.03	1331.43	3.70277e+09	370.277	0	4.04	0	711331	0.711331	424.31	11.85	36.55	15.79	551.32	398.31	1441.58	3704.25	4402765243	440.277	811.265
153	2017	29	青海省	8.67	1875	8415.78	6.41	555.31	206.61	3.97133e+08	39.7133	0	0	0	0	0	546.56	11.1	0.45	0.22	82.68	180.03	1207.38	520.39	3865418494	386.542	426.255
154	2017	30	宁夏回族自治区	40.8	2540	15087.3	22.02	1132.63	511.45	1.07695e+09	107.695	0	81.09	0	1.42777e+07	14.2777	118.33	0.14	4.17	0.4	81.04	99.78	406.81	1796.02	1115128803	111.513	233.486
155	2017	31	新疆维吾尔自治区	250.74	27670	252646	88.25	5886.96	4952.29	7.37387e+09	737.387	0	74.24	0	1.30716e+07	13.0716	432.99	68.61	20.82	0.15	342.68	572.14	3745.78	9020.69	5931102963	593.11	1343.57
156	2016	1	北京市	9.65	3031	9866.9	2.53	145.55	128.47	2.4722e+08	24.722	0	0.2	0	35214.4	0.0352144	16.16	0.21	0.29	0.05	165.31	17.77	41.85	3882.74	491720771	49.1721	73.9293
157	2016	2	天津市	21.78	3307	11644	14.89	443.66	306.62	5.80344e+08	58.0344	0	17.7	0	3.11647e+06	3.11647	29.89	0.04	0.71	0.03	190.64	5.4	42.06	7335.77	705622911	70.5623	131.713
158	2016	3	河北省	331.79	81691	138434	218.65	8467.51	4457.64	9.22243e+09	922.243	0	81.5	0	14349868	14.3499	395.98	15.11	40.88	15.71	1819.01	470.34	915.95	61875.3	7751385455	775.139	1711.73
159	2016	4	山西省	117.07	30550	48921.9	29.23	3591.54	1487.29	3144925563	314.493	0	0.7	0	123250	0.12325	106.55	1.05	11.97	5.93	449.68	363.56	546.85	12328.2	2217172563	221.717	536.333
160	2016	5	内蒙古自治区	234.64	32339	95631.2	81	8957.21	3131.53	6.87097e+09	687.097	0	98.4	0	1.73255e+07	17.3255	654.86	80.46	83.22	20.45	640	1512.28	3993.97	10160	8479370916	847.937	1552.36
161	2016	6	辽宁省	148.06	56264	137273	70.71	4242.73	1572.99	4.47926e+09	447.926	0	562.5	0	99040500	99.0405	399.61	7.32	48.31	6.75	1406.47	471.75	417.83	79951.9	7423044271	742.304	1289.27
162	2016	7	吉林省	233.61	58523	59565	67.04	6063.25	1832.17	5.47047e+09	547.047	0	780.7	0	1.37459e+08	137.459	427.28	24.66	16.49	6.68	948.07	52.53	385.91	48098.8	5557221353	555.722	1240.23
163	2016	8	黑龙江省	252.75	82474	82575	145.46	14829.5	5932.74	1.01771e+10	1017.71	0	3203.3	0	5.64011e+08	564.011	494.35	20.51	6.86	2.51	1275.98	185.93	678.42	23656	5818868262	581.887	2163.61
164	2016	9	上海市	9.13	3913	17061.9	13.69	303.78	189.81	4.16139e+08	41.6139	0	95.1	0	1.67444e+07	16.7444	5.4	0	0	0	100.06	24.58	1.06	1620.66	243943964	24.3944	82.7527
165	2016	10	江苏省	312.52	76184	113941	108.71	7639.9	4054.07	7877928458	787.793	0	2294.8	0	4.0405e+08	404.05	30.3	0.21	2.34	0.69	1690.56	394.84	9.46	75966.6	5377216316	537.722	1729.56
166	2016	11	浙江省	84.48	49482	67300	203.25	1946.46	1446.31	3547904851	354.79	86.5	579.2	92.62	1.05477e+08	105.477	14.5	0	0	0	573.83	40.1	72.98	18294.4	1585683562	158.568	618.836
167	2016	12	安徽省	327.01	105704	96966	75.68	8790.1	4437.46	8.33137e+09	833.137	225.4	1880.4	215.65	3.39513e+08	339.513	167.89	0.09	0.21	0.04	1468.59	654.97	1.01	91376.8	6418481681	641.848	1814.5
168	2016	13	福建省	123.84	55387	62424	86.3	1548.8	1055.37	2.98264e+09	298.264	139.1	301.7	244.44	6.12836e+07	61.2836	66.62	0	0	0	983.18	127.99	0	83289.2	4586539065	458.654	818.202
169	2016	14	江西省	141.97	92188	52757	27.82	5668.88	2036.83	4.47938e+09	447.938	1296.1	424.6	1385.75	1.27096e+08	127.096	301.75	0	0	0	1617.15	61.21	0	45385.8	5462842738	546.284	1121.32
170	2016	15	山东省	456.46	148640	297961	162.51	11278.6	5161.16	1.22291e+10	1222.91	0	105.8	0	1.86284e+07	18.6284	495.65	1.78	11.95	0.83	2764.09	1173.85	1023.8	214070	15009027790	1500.9	2742.44
171	2016	16	河南省	715.03	127107	163149	112.44	14902.7	5242.92	1.45982e+10	1459.82	0	655	0	115327160	115.327	887.3	4.61	6.41	1.55	4284.1	1741.3	117.29	83926.1	14824331792	1482.43	3057.58
172	2016	17	湖北省	327.96	117401	67306	65.85	7908.5	2905.57	7.50189e+09	750.189	224.7	1308.2	213.43	238697524	238.698	355.19	0.46	0.24	0.06	2432.16	470.86	0	53278.1	7452264451	745.226	1734.11
173	2016	18	湖南省	246.44	118661	84679	43.69	8341.5	3132.37	6.93246e+09	693.246	1487.3	1206.2	1527.3	2.70762e+08	270.762	457.08	5.12	0.76	0.22	3936.63	529.17	0	42732.9	9899093265	989.909	1953.92
174	2016	19	广东省	261.02	113652	45505	79.89	4181.56	1771.71	5386970320	538.697	852.8	0	953.22	3.55377e+07	35.5377	234.1	0	0	0	2076.05	42.65	0	105626	7738665953	773.867	1348.1
175	2016	20	广西壮族自治区	262.14	85694	48445	63.6	5966.74	1646.07	5702298563	570.23	828.2	145.9	871.76	5.87662e+07	58.7662	418.73	25.69	0.06	4.1	2216.12	203.66	0	91442	8612300898	861.23	1490.23
176	2016	21	海南省	50.62	34028	26704	19.86	731.9	289.95	1.18334e+09	118.334	130.3	0	123.01	4.82784e+06	4.82784	76.47	25.7	0.1	4.1	385.49	66.96	0.12	15315	1576274287	157.627	280.79
177	2016	22	重庆市	96.14	17604	45264.7	21.63	3333.1	690.6	2.53652e+09	253.652	0	692.1	0	1.21859e+08	121.859	145.16	1.7	0.26	0.69	1395.58	216.61	0.17	20569.8	3617351539	361.735	737.247
178	2016	23	四川省	248.98	58038	132384	46.87	9493.82	2813.55	7.1973e+09	719.73	0	1990	0	350383280	350.383	969.53	79.19	7.74	9.83	4675.9	1571.12	190.18	68489.8	15465967853	1546.6	2616.71
179	2016	24	贵州省	103.67	13677	51053	11.16	5604.8	1088.07	3.36856e+09	336.856	0	674.3	0	1.18725e+08	118.725	518.26	65.91	0.1	2.07	1498.16	330.03	19.21	13311	5712230932	571.223	1026.8
180	2016	25	云南省	235.58	58601	115926	84.8	6786.62	1809.39	6.10577e+09	610.577	38.8	1042.4	29.48	1.84785e+08	184.785	789.87	62.37	34.88	60.69	2575.4	968.01	75.66	23925.5	9650305776	965.031	1760.39
181	2016	26	西藏自治区	5.91	1091	1784.33	6.25	263.15	251.53	2.53888e+08	25.3888	0	0	0	0	0	609.96	30.55	6.56	1.4	37.38	513.03	924.64	219.2	4211517904	421.152	446.541
182	2016	27	陕西省	233.05	13190	43716.6	92.77	4160.15	1251.39	4.56251e+09	456.251	0	122.7	0	2.1604e+07	21.604	147.98	0.71	11.74	3.35	827.93	555.35	123.18	6368.91	2644829823	264.483	742.338
183	2016	28	甘肃省	93.42	69915	195092	44.17	3749.2	1317.51	3.9771e+09	397.71	0	4.7	0	827538	0.827538	446.64	14.97	101.54	42.76	580.21	407.38	1470.05	5647.19	4827779706	482.778	881.315
184	2016	29	青海省	8.76	1939	7943.9	6.39	557.75	202.35	3.9532e+08	39.532	0	0	0	0	0	483.68	18.89	4.05	4.58	123.6	182.81	1207.88	571.79	3636896399	363.69	403.222
185	2016	30	宁夏回族自治区	40.72	2587	15136.8	22.48	1118.85	515.15	1.07613e+09	107.613	0	75.1	0	1.3223e+07	13.223	112.97	0.11	4.7	1.08	68.96	111.79	468.94	1769.65	1116807127	111.681	232.517
186	2016	31	新疆维吾尔自治区	250.19	27596	266198	87.78	5921.27	4982.03	7454638530	745.464	0	69.2	0	1.21842e+07	12.1842	408.17	89.01	54.59	0.83	297.44	509.1	3406.6	9049.62	5602252820	560.225	1317.87
187	2015	1	北京市	10.53	3174	10401.5	2.78	172.14	137.35	2.70736e+08	27.0736	0	0.2	0	35214.4	0.0352144	17.48	0.19	0.33	0.07	165.61	18.97	50.38	6688.44	596575346	59.6575	86.7664
188	2015	2	天津市	21.78	3528	10551.9	15.5	433.28	308.87	5.76748e+08	57.6748	0	15.4	0	2.71151e+06	2.71151	29.28	0.06	0.56	0.09	196.94	5.66	42.3	7492.9	717033133	71.7033	132.09
189	2015	3	河北省	335.49	83328	137983	293.19	8457.76	4447.98	9.69748e+09	969.748	0	84.8	0	1.49309e+07	14.9309	412.48	15.97	47.34	17.37	1865.65	475.78	974.31	59388.6	7881461005	788.146	1772.82
190	2015	4	山西省	118.55	31035	47863.9	29.85	3612.65	1460.28	3.15817e+09	315.817	0	0.7	0	123250	0.12325	101.06	1.15	12.74	7.05	485.91	436.22	565.24	10957	2257536614	225.754	541.694
191	2015	5	内蒙古自治区	229.35	32961	95020.9	80.39	8423.68	3086.9	6.64121e+09	664.121	0	78.9	0	1.38921e+07	13.8921	670.96	87.69	88.54	22.48	645.34	1603.5	4174.3	10439.1	8779905869	877.991	1556
192	2015	6	辽宁省	152.09	59875	141942	72.47	4335.47	1520.31	4.58274e+09	458.274	0	544.9	0	9.59416e+07	95.9416	384.61	16.99	86.3	11.84	1457.48	483.36	425.3	76511.4	7424405436	742.441	1296.66
193	2015	7	吉林省	231.24	62285	59164	66.68	5997.91	1790.87	5.43217e+09	543.217	0	761.7	0	1.34114e+08	134.114	450.72	25.6	17.3	7.41	972.38	54.59	398.3	44597.1	5614706054	561.471	1238.8
194	2015	8	黑龙江省	255.31	82949	83097	145.02	14811.9	5530.84	1.00899e+10	1008.99	0	3147.8	0	5.54239e+08	554.239	510.69	22.6	7.33	2.87	1314.09	196.24	699.46	22473	5947356401	594.736	2157.96
195	2015	9	上海市	9.92	4415	18030.2	13.42	350.64	188.21	4.43329e+08	44.3329	0	97.8	0	1.72198e+07	17.2198	5.94	0	0	0	143.86	29.07	1.46	1848.85	321635261	32.1635	93.7163
196	2015	10	江苏省	319.99	78100	113243	108.58	7693.7	3952.5	7939648870	793.965	0	2291.6	0	4.03487e+08	403.487	30.7	0.25	2.44	0.76	1780.3	407.64	9.86	77695.7	5576246125	557.625	1755.08
197	2015	11	浙江省	87.52	56458	67458	203.24	1977.8	1432.15	3.61633e+09	361.633	116.6	584.2	93.85	1.0675e+08	106.75	14.99	0	0	0	730.19	40.14	73.23	18240.4	1816589954	181.659	650.042
198	2015	12	安徽省	338.69	111048	97943	75.69	9598.29	4400.34	8710217004	871.022	190	1828.1	222.62	3.30067e+08	330.067	164.61	0.09	0.22	0.04	1539.37	687.24	1.1	86665.5	6372059600	637.206	1838.3
199	2015	13	福建省	123.8	55770	62067	86.23	1617.17	1061.65	3004955661	300.496	180.1	304.6	254.53	6.25522e+07	62.5522	67.31	0	0	0	1066.16	127.73	0	72484.2	4359750026	435.975	799.023
200	2015	14	江西省	143.58	93873	53977	28.76	5688.41	2027.67	4.51767e+09	451.767	1391.5	399.9	1449.39	1.25579e+08	125.579	313.34	0	0	0	1693.35	58.21	0	43169.6	5560981659	556.098	1133.44
201	2015	15	山东省	463.5	151004	301575	165.83	11381	4964.43	1.23218e+10	1232.18	0	116.3	0	2.04772e+07	20.4772	503.57	2.37	11.23	1.21	2849.58	1639.59	596.07	191799	14474871712	1447.49	2700.15
202	2015	16	河南省	716.09	128748	162001	114.7	14879.7	5210.64	14607484572	1460.75	0	656	0	115503232	115.503	934	8.1	10.48	2.72	4376	1844	82	83132.4	15236465640	1523.65	3099.9
203	2015	17	湖北省	333.87	120685	71321	65.61	7983.43	2899.15	7.61211e+09	761.211	423	1283	310.05	2.39198e+08	239.198	361.33	0.54	0.29	0.06	2497.11	465.55	0.15	52177.5	7540874352	754.087	1754.5
204	2015	18	湖南省	246.54	122353	83989	43.64	8355.22	3113.32	6.94691e+09	694.691	1444.9	1178.5	1553.59	2.66078e+08	266.078	471.7	5.36	0.77	0.2	4079.4	546.1	0	41528.1	10156784453	1015.68	1976.45
205	2015	19	广东省	256.46	113782	46795	78.7	4194.55	1771.26	5350342221	535.034	889.4	0	954.26	3.60024e+07	36.0024	242.34	0.01	0	0	2135.85	41.5	0	104807	7842010577	784.201	1355.24
206	2015	20	广西壮族自治区	259.86	74916	46276	64.78	6078.81	1618.79	5.65222e+09	565.222	888.2	147.8	894.1	6.04114e+07	60.4114	445.94	29.55	0.06	4.05	2303.66	202.64	0	88923.1	8809034528	880.903	1506.54
207	2015	21	海南省	51.14	39800	32433	21.72	757.5	263.99	1.25827e+09	125.827	141.5	0	129.83	5.14298e+06	5.14298	84.24	0	0	0	401.13	66.68	0	14686	1547551560	154.755	285.725
208	2015	22	重庆市	97.72	18199	45161.7	21.39	3311.32	687.19	2.54393e+09	254.393	0	688.3	0	1.2119e+08	121.19	148.58	1.74	0.28	0.83	1450.39	225.43	0.15	20362.1	3714805317	371.481	747.064
209	2015	23	四川省	249.83	58912	132170	46.87	9451.06	2735.09	7.17384e+09	717.384	0	1990.8	0	3.50524e+08	350.524	985.3	79.44	7.94	10.1	4815.57	1566.6	215.68	66154.9	15691637526	1569.16	2637.07
210	2015	24	贵州省	103.69	13722	49403	10.98	5532.9	1065.43	3.33084e+09	333.084	0	675.1	0	1.18866e+08	118.866	535.95	70.93	0.18	2.14	1558.96	335.16	19.51	12013.1	5867249241	586.725	1038.68
211	2015	25	云南省	231.87	58648	113104	86.26	6818.64	1757.71	6.06305e+09	606.305	49.6	1046.8	30.71	1.85721e+08	185.721	756.84	66.7	35.85	63.05	2625.28	979.29	78.13	23018.3	9548011776	954.801	1746.83
212	2015	26	西藏自治区	6.03	1074	1866.29	5.36	229.69	247.8	2.38575e+08	23.8575	0	0.9	0	158465	0.158465	616.13	30.22	6.48	1.38	38.57	533.85	962.16	193.11	4279628710	427.963	451.979
213	2015	27	陕西省	231.95	13092	43068.4	92.32	4050	1236.77	4.50782e+09	450.782	0	122.8	0	2.16216e+07	21.6216	146.75	0.71	12.85	3.57	845.99	573.22	128.71	6291.04	2679475079	267.948	740.351
214	2015	28	甘肃省	97.92	78848	183735	42.71	3768.38	1306.72	3.99712e+09	399.712	0	4.5	0	792324	0.792324	450.7	15.07	102.71	43.15	600.01	421.1	1518.4	5176.62	4904282321	490.428	890.932
215	2015	29	青海省	10.13	1956	7377	6.54	558.39	196.99	4.04397e+08	40.4397	0	0	0	0	0	455.26	19.52	4.38	5.22	118.39	191.45	1243.55	519.2	3510761134	351.076	391.516
216	2015	30	宁夏回族自治区	40.09	2593	15641.5	22.18	1132.43	506.53	1.0733e+09	107.33	0	74.3	0	1.30821e+07	13.0821	107.57	0.1	5.2	1.47	65.47	113.29	474.49	1578.39	1083407780	108.341	228.753
217	2015	31	新疆维吾尔自治区	248.09	25838	268901	86.3	5175.47	4944.92	7189363162	718.936	0	66.2	0	1.1656e+07	11.656	396.9	89.91	80.3	0.82	294.49	523.64	3472.01	8120.78	5609016116	560.902	1291.49
218	2014	1	北京市	11.64	3603	10902.9	3.36	194.64	143.11	2.97398e+08	29.7398	0	0.2	0	35214.4	0.0352144	19.68	0.19	0.37	0.08	179.6	17.19	51.16	7550.69	656155313	65.6155	95.3905
219	2014	2	天津市	23.27	3642	12274	15.33	443.01	308.87	6.01609e+08	60.1609	0	16.4	0	2.88758e+06	2.88758	29.96	0.06	0.26	0.1	199.78	5.58	41.18	7776.05	732685060	73.2685	136.317
220	2014	3	河北省	335.61	86329	137918	291.02	8454.9	4404.22	9.68761e+09	968.761	0	84.8	0	1.49309e+07	14.9309	402.42	17.06	49.92	18.79	1915.45	481.56	1044.84	60491.7	7995879529	799.588	1783.28
221	2014	4	山西省	119.61	31029	48380.5	30.59	3664.57	1408.17	3.17704e+09	317.704	0	0.9	0	158465	0.158465	100.9	1.21	13.56	8.21	514.74	397.74	525	9243.32	2198272110	219.827	537.69
222	2014	5	内蒙古自治区	222.67	30875	89409.4	74.41	8079.08	3011.88	6.37887e+09	637.887	0	78.1	0	1.37512e+07	13.7512	630.6	81.72	88.94	24.77	669.44	1553.1	4016.18	11534.9	8502518559	850.252	1501.89
223	2014	6	辽宁省	151.55	60294	146207	74.51	4219.8	1473.97	4565643425	456.564	0	562.1	0	9.89701e+07	98.9701	361.8	20.49	105.49	14.47	1558.8	427.4	366.1	68881.9	7184319335	718.432	1273.97
224	2014	7	吉林省	226.66	59517	57858	65.31	5890.5	1628.43	5.28574e+09	528.574	0	747.1	0	1.31543e+08	131.543	430.91	30.05	21.83	7.87	1000.4	54.37	356.44	42351	5474074877	547.407	1207.52
225	2014	8	黑龙江省	251.93	87381	84424	144.97	14497.7	5305.2	9.92969e+09	992.969	0	3205.5	0	564398796	564.399	502.19	23.56	7.71	3.13	1360.29	228.14	628.7	21600.8	5922261035	592.226	2149.59
226	2014	9	上海市	10.15	4666	19286.8	12.63	369.91	184.09	453379662	45.338	0	98.4	0	1.73255e+07	17.3255	5.9	0	0	0	171.68	26.7	1.38	2071.66	368082134	36.8082	99.4717
227	2014	10	江苏省	323.61	79531	119846	107.45	7615.79	3890.53	7.96577e+09	796.577	0	2271.7	0	3.99983e+08	399.983	30.59	0.28	2.77	0.9	1799.5	404.1	9.7	79535.4	5662542578	566.254	1762.81
228	2014	11	浙江省	89.62	58748	65677	200.72	1986.77	1425.37	3.62328e+09	362.328	116.4	587.7	95.35	1.07404e+08	107.404	15.75	0	0	0	964.64	40.49	70.93	20434.2	2235630355	223.563	693.294
229	2014	12	安徽省	341.39	113974	96155	73.44	9500.18	4331.69	8.67727e+09	867.727	225.3	1753.5	244.08	3.17925e+08	317.925	152.69	0.11	0.16	0.06	1585.35	641.68	1.07	81164.9	6170123065	617.012	1802.66
230	2014	13	福建省	122.61	56391	60932	86.25	1670.17	1116.12	3.02268e+09	302.268	189.2	306.6	263.41	6.32492e+07	63.2492	67.79	0	0	0	1149.35	121.44	0	51972.3	3811986993	381.199	746.716
231	2014	14	江西省	142.87	94764	53122	28.65	5667.34	2001.57	4497088140	449.709	1394.6	394.5	1472.64	125283717	125.284	305.12	0	0	0	1738.55	57.34	0	41996.2	5545969852	554.597	1129.59
232	2014	15	山东省	468.08	156350	305168	168.26	11316.6	4901.95	12385474701	1238.55	0	122.4	0	2.15512e+07	21.5512	495.36	2.5	11.72	1.45	2910.7	1590	584.56	182024	14167215697	1416.72	2676.82
233	2014	16	河南省	705.75	129866	163477	115.95	14731.5	5101.15	1.44599e+10	1445.99	0	649.7	0	1.14394e+08	114.394	918.2	9.89	12.48	3.27	4420	1808	78	82685.4	15188913024	1518.89	3079.28
234	2014	17	湖北省	348.27	126099	69186	67.33	7791.42	2855.32	7.69522e+09	769.522	412.4	1258.6	299.59	2.34498e+08	234.498	352.25	0.59	0.26	0.07	2550.67	469.73	0.16	52490.5	7585374570	758.537	1762.56
235	2014	18	湖南省	247.8	124277	82946	42.59	8398.63	3101.7	6.96654e+09	696.654	1453.3	1173.7	1549.62	2.65228e+08	265.228	456.8	4.47	0.71	0.17	4188.3	529	0	40089.6	10179675033	1017.97	1979.85
236	2014	19	广东省	249.58	112664	46206	77.59	4225.19	1770.99	5.28308e+09	528.308	893.2	0	964.95	3.63322e+07	36.3322	241.95	0.01	0	0	2130.1	39.84	0	101510	7723028082	772.303	1336.94
237	2014	20	广西壮族自治区	258.68	71999	44087	64.65	5855.03	1600	5.54019e+09	554.019	917.6	148.9	911.19	6.14107e+07	61.4107	448.63	31.32	0.09	4.64	2360.31	201.63	0	85223.1	8790597863	879.06	1494.49
238	2014	21	海南省	49.46	39900	28100	22.99	779.4	259.92	1.23456e+09	123.456	143.3	0	147.27	5.62835e+06	5.62835	79.13	0	0	0	412.86	67.84	0.13	13966.9	1515621402	151.562	280.646
239	2014	22	重庆市	97.26	18437	43824	22.46	3288.58	677.26	2.53065e+09	253.065	0	689.7	0	1.21437e+08	121.437	140.66	1.81	0.28	0.89	1483.76	209.41	0.17	20238.1	3709057024	370.906	745.407
240	2014	23	四川省	250.19	59385	130263	46.63	9377.7	2666.32	7.12684e+09	712.684	0.8	1991	0	3.50569e+08	350.569	983.89	80.18	7.89	10.08	5000.59	1529.77	220.98	64667.6	15890030699	1589	2652.26
241	2014	24	贵州省	101.29	13425	48949	10.88	5510.5	981.83	3.27566e+09	327.566	0	682	0	120081104	120.081	495.86	74.78	0.22	2.71	1600.57	318.7	18.7	11164.3	5692495817	569.25	1016.9
242	2014	25	云南省	226.86	57225	110993	84.75	6842.84	1708.97	5.98585e+09	598.585	48.9	1058.2	30.82	1.87723e+08	187.723	750.83	68.87	37.51	65.11	2678.85	932.75	75.28	21303.3	9521335355	952.134	1738.44
243	2014	26	西藏自治区	5.34	1012	1723.8	5.06	227.1	244.03	2.27759e+08	22.7759	0	1	0	176072	0.176072	613.06	30.56	7.44	1.42	39.85	519.31	937.78	211.37	4244744221	424.474	447.426
244	2014	27	陕西省	230.19	12793	41478.7	91.21	4053.87	1226.49	4.47424e+09	447.424	0	123.4	0	2.17273e+07	21.7273	150.62	0.81	12.9	3.89	879.41	567.13	133.03	5861.19	2734542408	273.454	742.605
245	2014	28	甘肃省	97.6	77832	176169	38.56	3775.83	1297.06	3925202018	392.52	0	5.1	0	897967	0.897967	454.6	15.19	103.17	43.45	619.6	426.1	1534.4	4741.49	4953896355	495.39	888.808
246	2014	29	青海省	9.74	1886	7045.86	6.56	553.7	182.49	3.93632e+08	39.3632	0	0	0	0	0	452.93	19.04	5.51	6.21	120.56	190.38	1266.69	487.92	3517288890	351.729	391.092
247	2014	30	宁夏回族自治区	39.67	2586	15281.3	22.17	1126.76	498.91	1.06378e+09	106.378	0	78.1	0	1.37512e+07	13.7512	103.12	0.17	5.71	1.89	75.43	103.11	508.84	1776.98	1098292688	109.829	229.958
248	2014	31	新疆维吾尔自治区	236.98	30439	262921	80.05	5074.23	4831.89	6.98278e+09	698.278	0	75.1	0	1.3223e+07	13.223	383.85	89.42	85.71	0.92	303.6	506.38	3377.6	7545.51	5475794108	547.579	1259.08
249	2013	1	北京市	12.78	3864	12356.5	3.7	237.29	153.02	3.34413e+08	33.4413	0	0.2	0	35214.4	0.0352144	20.35	0.2	0.44	0.09	189.23	15.8	43.67	8529.83	700388099	70.0388	103.515
250	2013	2	天津市	24.34	3639	12901	15.33	441.34	308.87	6.13903e+08	61.3903	0	16.8	0	2.95801e+06	2.95801	28.32	0.06	0.27	0.11	200.99	5.49	39.94	7662.64	721463709	72.1464	136.495
251	2013	3	河北省	331.04	86720	136006	294.05	8416.01	4349.03	9.6298e+09	962.98	0	86.8	0	1.5283e+07	15.283	390.66	18.07	53.64	20.16	1932.85	450.94	1004.2	59315.3	7889884531	788.988	1767.25
252	2013	4	山西省	121.02	30534	46399	30.82	3667.89	1382.79	3.1726e+09	317.26	0	1	0	176072	0.176072	94.81	1.52	15.63	11.9	502.18	387.45	490.52	8688.54	2113893405	211.389	528.825
253	2013	5	内蒙古自治区	202.42	31332	80822	66.78	7823.05	2957.76	6015601076	601.56	0	75.9	0	1.33639e+07	13.3639	612.43	76.63	90.94	26.35	684.5	1511.94	3727.27	11364.4	8214346572	821.435	1436.36
254	2013	6	辽宁省	151.76	60035	146068	73.46	4154.41	1407.84	4.52124e+09	452.124	0	649.2	0	1.14306e+08	114.306	365.37	22.22	111.87	16.07	1624.5	401	334.44	68587.6	7273094473	727.309	1293.74
255	2013	7	吉林省	216.79	51011	58485	68.7	5632.95	1510.13	5.06668e+09	506.668	0	726.7	0	1.27952e+08	127.952	437.62	34.68	22.24	8.52	1001.15	55.14	341.06	44353.2	5579663866	557.966	1192.59
256	2013	8	黑龙江省	244.96	84016	85378	140.33	14212	5342.12	9.74864e+09	974.864	0	3175.6	0	5.59134e+08	559.134	495.38	24.6	8.4	3.3	1356.74	247.08	570.69	21939.1	5872703341	587.27	2121.27
257	2013	9	上海市	10.78	5019	19436	13.03	391.3	184.09	4.70594e+08	47.0594	0	101.9	0	1.79417e+07	17.9417	5.91	0	0	0	184.75	24.91	1.2	2540.9	401429112	40.1429	105.144
258	2013	10	江苏省	326.83	81157	116846	106.8	7597.93	3785.27	7.9496e+09	794.96	0	2265.7	0	3.98926e+08	398.926	30.41	0.29	2.82	1.01	1787.26	393.59	9.48	83600.4	5769789078	576.979	1770.87
259	2013	11	浙江省	92.43	62198	64663	198.8	2062.45	1409.39	3668232289	366.823	115.1	593	98.54	1.08406e+08	108.406	17.48	0	0	0	1287.53	41.7	68.27	24166.8	2840241347	284.024	759.254
260	2013	12	安徽省	338.4	117774	94882	73.43	9364.9	4305.53	8.61333e+09	861.333	235.5	1730.1	253.58	3.14179e+08	314.179	155.09	0.11	0.4	0.06	1612.59	604.22	1.07	80794.1	6187748027	618.775	1794.29
261	2013	13	福建省	120.57	57804	59154	85.98	1740.96	1122.42	3024383394	302.438	196.1	305.5	274.96	6.34452e+07	63.4452	68.87	0	0	0	1296.24	115.84	0	43333.4	3748507989	374.851	740.734
262	2013	14	江西省	141.58	99922	51401	29.26	5636.98	1995.6	4.4946e+09	449.46	1397.7	392.9	1480.92	1.25259e+08	125.259	301.13	0	0	0	1708.02	56.23	0	40235.9	5422275536	542.228	1116.95
263	2013	15	山东省	472.66	158384	318727	174.64	11136.6	4729.03	1.24422e+10	1244.22	0	123.1	0	2.16745e+07	21.6745	500.07	2.96	9.77	1.61	2931.41	1600.33	557.72	195657	14654125132	1465.41	2731.31
264	2013	16	河南省	696.37	130058	167794	113.43	14586.5	4969.11	1.43038e+10	1430.38	0	641.3	0	1.12915e+08	112.915	905.11	11.23	16.7	3.76	4426.74	1752.6	77.7	87514.4	15265818460	1526.58	3069.88
265	2013	17	湖北省	351.93	127152	66310	65.73	7731.26	2791.41	7672980086	767.298	385.6	1265.7	296.97	2.35358e+08	235.358	344.07	0.61	0.41	0.18	2566.07	462.75	0.15	52965.5	7577222579	757.722	1760.38
266	2013	18	湖南省	248.19	124298	82406.8	41.73	8352.67	3084.3	6.94324e+09	694.324	1446.7	1171.8	1514.47	2.63879e+08	263.879	442.91	4.39	0.71	0.17	4096.91	512.5	0	41324.9	10002970690	1000.3	1958.5
267	2013	19	广东省	243.91	110090	45781	75.27	4178.17	1770.76	5.18889e+09	518.889	905.4	0	972.52	3.66792e+07	36.6792	238.19	0.01	0	0	2282.58	39.34	0	110163	8209530708	820.953	1376.52
268	2013	20	广西壮族自治区	255.7	69037	41479	63.3	6076.46	1586.37	5.54296e+09	554.296	927.9	151.3	924.47	6.23095e+07	62.3095	456.99	33.59	0.1	4.45	2471.53	202.16	0	88557	9111858507	911.186	1527.79
269	2013	21	海南省	47.57	43478	23333	22.05	772.48	260.93	1.20313e+09	120.313	144.9	167	143.89	3.49616e+07	34.9616	84.33	0	0	0	433.78	68.34	0	15035	1608441163	160.844	316.118
270	2013	22	重庆市	96.64	18354	42860	21.63	3318.49	675.18	2.52357e+09	252.357	0	688.7	0	1.21261e+08	121.261	136.66	1.8	0.32	0.9	1502.25	185.07	0.16	20246.1	3700686407	370.069	743.686
271	2013	23	四川省	251.14	59954	127854	46.28	9371.69	2616.54	7.10846e+09	710.846	1	1989.3	0	3.50272e+08	350.272	949.7	83	7.93	10.07	5004.1	1460.9	228.29	63774.7	15657311255	1565.73	2626.85
272	2013	24	贵州省	97.42	13480	47495	10.95	5388.73	926.9	3181447248	318.145	0	684.5	0	120521284	120.521	460.62	73.39	0.2	2.69	1604.1	284.63	14.96	11509.4	5498948089	549.895	988.561
273	2013	25	云南省	219.02	54782	106606	82.25	6848.56	1660.27	5.85485e+09	585.485	48.7	1070.1	28.49	1.89754e+08	189.754	730.38	58.58	33.56	59.14	2708.65	845.53	83.53	21395.8	9368939536	936.894	1712.13
274	2013	26	西藏自治区	5.7	1031	1335.7	5.78	225.77	239.27	2.3165e+08	23.165	0	1	0	176072	0.176072	617.91	32.11	7.77	1.56	36.98	563.37	995.27	207.09	4333250947	433.325	456.666
275	2013	27	陕西省	241.73	12998	40847.1	91.03	4108.22	1209.94	4.58684e+09	458.684	0	123.7	0	2.17801e+07	21.7801	143.13	0.67	13.04	4.05	897.9	526.4	112.44	5727.76	2680657661	268.066	748.53
276	2013	28	甘肃省	94.71	77760	165791	34.35	3779.84	1284.08	3.81805e+09	381.805	0	5.3	0	933182	0.933182	432.14	14.9	103.85	44.06	608.85	398.5	1426.94	4399.81	4728299069	472.83	855.568
277	2013	29	青海省	9.8	1997	6472.24	6.52	555.77	186.9	3.93331e+08	39.3331	0	0	0	0	0	452.19	19.36	5.21	6.87	120.83	191.76	1268.45	468.31	3516615214	351.662	390.995
278	2013	30	宁夏回族自治区	40.44	2699	16627.3	22.13	1147.08	498.56	1.08423e+09	108.423	0	82.1	0	1.44555e+07	14.4555	95.8	0.23	6.84	2.36	75.31	103.21	466.9	1702.89	1034911292	103.491	226.369
279	2013	31	新疆维吾尔自治区	203.22	21285	206666	77.41	4744.47	4769.89	6.2086e+09	620.86	0	67.3	0	1.18496e+07	11.8496	371.14	87.52	90.31	0.91	274.72	525.83	3137.39	6611.01	5204024286	520.402	1153.11

## Sheet: Coupled coordination degree
year	province	ID	互联网宽带接入端口（万个）A1	网页个数（万个）A2	域名数（万个）A3	光缆线路长度（km）A4	电子商务销售额（亿元）B1	电子商务采购额（亿元）B2	有电子商务交易活动的企业数目占比（％）B3	软件收入（万元）B4	电信业务总量（万元）B5	信息传输、计算机服务和软件业城镇单位就业人员（万人）B6	全部技术市场成交额（万元）C1	移动电话普及率（部／百人）C2	数字电视用户数(万户)C3	数字普惠金融C4	指标：规模以上工业企业R&D经费(万元)	指标：规模以上工业企业R&D人员全时当量(人年)	指标：规模以上工业企业R&D项目数(项)	Score	CCR				C	T		D
2021	Beijing	1	2030.8	1.23217e+07	566.01	471875	31239.8	16856.2	23.5	2.03821e+08	512.96	101.2	7005.65	181.49	614.39	445.44	3135144	41496	8864	0.669586	0.7587	1.42829	0.508015	0.712752	0.998052	0.714143	0.712752	0.844246
2021	Tianjin	2	1352.5	555771	30.28	325076	5403.4	2437.5	7.3	2.65836e+07	207.71	8.3	1256.83	127.1	356.05	395.73	2512635	49404	13279	0.114752	0.4745	0.589252	0.0544496	0.233344	0.792003	0.294626	0.233344	0.483057
2021	Hebei	3	5012.5	1.27735e+06	81.31	2.30035e+06	3790.8	2265.5	7.5	4.42965e+06	756.64	12.2	747.32	116.05	599.02	352.44	5703924	83401	21367	0.155034	0.323	0.478034	0.0500759	0.223776	0.936237	0.239017	0.223776	0.47305
2021	Shanxi	4	2478.7	358371	34.92	1.47604e+06	3420.8	1619	6.6	709445	374.63	5	134.47	118.55	332.67	359.7	1862448	35468	6069	0.076907	0.2427	0.319607	0.0186653	0.136621	0.854932	0.159803	0.136621	0.369623
2021	Neimenggu	5	1750.1	20150.3	12.4	1.57783e+06	3145.5	2845.3	7.5	2.77838e+06	296.92	4.6	41.15	125.71	216.91	344.76	1547744	15433	3750	0.0647962	0.2236	0.288396	0.0144884	0.120368	0.83474	0.144198	0.120368	0.346941
2021	Liaoning	6	3274	302076	42.51	1.74355e+06	4785.7	2870.6	5.9	1.83893e+07	414.06	13.9	755.12	117.63	530.05	357.23	3672792	63156	13733	0.123552	0.4216	0.545152	0.0520895	0.228231	0.837312	0.272576	0.228231	0.477735
2021	Jilin	7	1743.1	195089	21.61	846889	587.1	349	5.6	5.05616e+06	244.07	4.5	108.15	124.88	621.59	339.41	858433	16124	2514	0.0495379	0.1827	0.232238	0.00905057	0.0951345	0.819285	0.116119	0.0951345	0.308439
2021	Heilongjiang	8	2260.4	168149	25.11	1.166e+06	801.7	610.4	6	554032	246.83	5.8	350.14	120.3	557.93	341.14	887690	15444	3979	0.05612	0.3114	0.36752	0.0174758	0.132196	0.719395	0.18376	0.132196	0.363588
2021	Shanghai	9	2340.4	2.38036e+06	148.42	713202	29122.5	19284.3	11.3	8.03791e+07	574.58	50.7	2545.49	176.7	738.72	458.97	6983293	93966	16059	0.385085	0.5027	0.887785	0.193582	0.43998	0.991185	0.443892	0.43998	0.66331
2021	Jiansu	10	7464.3	1.49144e+06	172.46	4.15888e+06	13386.1	7234.2	10.4	1.13862e+08	1328.81	34.6	2606.17	119.68	1332.24	412.92	27166319	612676	113523	0.51423	0.4701	0.98433	0.24174	0.49167	0.998994	0.492165	0.49167	0.701192
2021	Zhejiang	11	6237.8	3.99103e+06	130.81	3.71475e+06	14913.5	4982.5	11.9	7.63624e+07	1105.39	32.8	1855.78	135.47	1290.62	434.61	15916604	482140	124853	0.467976	1	1.46798	0.467976	0.684088	0.932015	0.733988	0.684088	0.827096
2021	Anhui	12	3889	289243	133.43	2.52582e+06	7461.9	3647.2	12.5	8.72534e+06	602.42	10	1787.71	101.3	614.77	384.62	7391200	170421	34354	0.201978	0.2541	0.456078	0.0513226	0.226545	0.993448	0.228039	0.226545	0.475967
2021	Fujian	13	3546.6	945976	433.07	1.68341e+06	6397.2	2292.4	11.8	2.48056e+07	530.53	10.7	196.8	115.22	733.45	410.31	7716534	186328	30925	0.230672	1	1.23067	0.230672	0.480283	0.780522	0.615336	0.480283	0.693025
2021	Jiangxi	14	2642.3	267566	57.26	2.3387e+06	3807.7	1860.1	10.6	2.1842e+06	428	5.7	409.38	99.54	500.78	372.17	3978466	97497	24316	0.121866	0.3675	0.489366	0.0447856	0.211626	0.8649	0.244683	0.211626	0.460028
2021	Shandong	15	7037	645152	193.44	2.74911e+06	17145.5	9115.6	14.8	7.76757e+07	1016.13	21	2477.79	110.6	1442.99	380.68	15653402	349379	87598	0.402125	0.3587	0.760825	0.144242	0.379793	0.99837	0.380413	0.379793	0.616273
2021	Henan	16	5631	2.00936e+06	130.08	2.0095e+06	5088.3	3523.6	7.1	4.52467e+06	994.71	18.2	607.33	104.75	642.22	374.37	7640132	162562	31205	0.20265	0.27	0.47265	0.0547154	0.233913	0.989795	0.236325	0.233913	0.483646
2021	Hubei	17	3667.8	305097	85.93	2.18427e+06	6126.9	3495.6	10.8	21326164	528.89	17.3	2090.78	100.7	1245.85	391.9	7235941	147504	22613	0.203534	0.4173	0.620834	0.0849348	0.291436	0.938852	0.310417	0.291436	0.539848
2021	Hunan	18	3513	188204	99.41	2.35226e+06	5065.8	3484.9	11	1.1208e+07	636.5	8.9	1261.26	104.84	605.88	362.36	7661149	143908	35517	0.176441	0.3681	0.544541	0.0649481	0.254849	0.936014	0.272271	0.254849	0.504826
2021	Guangdong	19	9333.7	4.36901e+06	496.71	3.4835e+06	37886	20748.3	11.3	1.57358e+08	1932.37	80.6	4099.61	128.25	1642.01	406.53	29021849	709119	146858	0.791862	0.6897	1.48156	0.546147	0.739018	0.99762	0.740781	0.739018	0.859661
2021	Guangxi	20	3579.2	245321	66.31	2.43051e+06	2616.6	1330	9.8	6957219	536.25	5.9	940.58	109.42	780.57	355.11	1370239	28508	7748	0.11108	0.3641	0.47518	0.0404443	0.201108	0.846448	0.23759	0.201108	0.44845
2021	Hainan	21	1096	151408	17.47	361365	1250.1	360.4	13.8	1.04295e+06	135.77	2.8	28.42	113.56	124.28	375.35	141545	2911	1076	0.0448604	1	1.04486	0.0448604	0.211803	0.405418	0.52243	0.211803	0.46022
2021	Chongqing	22	2612.1	54932.2	54.5	1.4153e+06	6723.4	2851.3	13.6	2.48142e+07	374.15	5.7	184.52	116.77	545.83	373.22	4245267	83845	19797	0.13451	0.3906	0.52511	0.0525397	0.229215	0.873018	0.262555	0.229215	0.478764
2021	Sichuan	23	6708.5	573812	126.21	3.74802e+06	7364.4	5474.7	12.6	4.34113e+07	947.43	25.3	1388.69	111.55	894.52	363.61	4801710	95650	26645	0.242607	0.4128	0.655407	0.100148	0.316462	0.965696	0.327704	0.316462	0.56255
2021	Guizhou	24	2045.1	12663.8	230.26	1346113	1746.6	893.8	10.7	4.08043e+06	437.54	4.6	289.27	110.85	869.08	340.8	1210567	26717	5893	0.0983639	1	1.09836	0.0983639	0.31363	0.571086	0.549182	0.31363	0.560027
2021	Yunnan	25	2431.9	177665	42.57	2.37132e+06	2461.7	1459.4	11.5	879150	523.73	5.3	106.1	107.58	384.47	346.93	1764956	28234	6811	0.0858404	0.3624	0.44824	0.0311086	0.176376	0.786971	0.22412	0.176376	0.419972
2021	Xizang	26	254.2	379.37	1.34	271990	152.2	22.1	9.9	0	61.85	1.3	1.73	91.1	26.5	342.1	24782	266	96	0.0099585	0.3246	0.334558	0.00323253	0.0568553	0.339883	0.167279	0.0568553	0.238444
2021	Shannxi	27	2943.8	167414	59.26	1.79568e+06	3048.6	1813.6	11.9	3.14876e+07	442.8	13	2343.44	120.83	758.71	374.16	3196867	50997	8327	0.152138	0.379	0.531138	0.0576602	0.240125	0.904192	0.265569	0.240125	0.490026
2021	Gansu	28	1622.6	17658.7	14.64	1042649	771.1	876.4	9.3	462383	300.63	3.5	280.39	110.23	122.62	341.16	642948	12547	2201	0.0437224	0.2478	0.291522	0.0108344	0.104088	0.714103	0.145761	0.104088	0.322627
2021	Qinghai	29	438.3	3463.73	2.32	369996	665.2	275.8	12.7	24852.3	86.14	0.9	14.1	114.56	97.67	329.89	138488	1626	441	0.0221771	1	1.02218	0.0221771	0.14892	0.291378	0.511089	0.14892	0.385901
2021	Ningxia	30	596.6	1889.87	4.69	293839	317.2	236.1	9.3	396552	104.64	1	25.09	119.46	120.15	344.86	517577	10930	2448	0.0249147	0.2736	0.298515	0.00681666	0.0825631	0.553159	0.149257	0.0825631	0.287338
2021	Xinjiang	31	2251.6	8675.32	11.69	1.54042e+06	917.7	871.5	6	730761	371.43	4.1	18.85	114.54	291.95	341.77	541819	8995	1778	0.046471	0.3517	0.398171	0.0163439	0.127843	0.642152	0.199085	0.127843	0.357551
2020	Beijing	1	2084.1	1.16178e+07	373.21	440119	25831.8	15296.4	22.8	157372908	3247.63	92.3	6316.16	178.43	605.08	417.88	2974157	46172	8290	0.644965	1	1.64497	0.644965	0.803097	0.976431	0.822483	0.803097	0.896157
2020	Tianjin	2	1254.6	522655	33.66	376892	4342	2404	6.8	2.37493e+07	1584.54	7	1089.56	123.4	353.6	361.46	2287717	45227	12001	0.118121	0.4836	0.601721	0.0571234	0.239005	0.794404	0.300861	0.239005	0.488881
2020	Hebei	3	4598.2	1.21218e+06	100.21	2.23011e+06	4402.3	1717.6	7.7	1704046	5971.71	10.4	554.96	111.73	594.81	322.7	4854544	86337	17423	0.153417	0.3342	0.487617	0.0512718	0.226433	0.928733	0.243808	0.226433	0.47585
2020	Shanxi	4	2322.3	332355	82.79	1.31932e+06	2322.6	928.4	6.5	692994	3091.7	5.2	44.98	115.22	345.01	325.73	1561790	32547	5150	0.0752725	0.24	0.315273	0.0180654	0.134408	0.852644	0.157636	0.134408	0.366616
2020	Neimenggu	5	1441.3	19546.2	19.52	1.53862e+06	2799.9	2013.7	6.9	144399	2584.73	4.6	35.95	123.17	207.02	309.39	1293714	18393	3079	0.0612177	0.2302	0.291418	0.0140923	0.118711	0.814714	0.145709	0.118711	0.344545
2020	Liaoning	6	3305.2	281983	79.51	1.64488e+06	4326	2646.9	5.8	1.92182e+07	3388.94	13.9	632.81	114.43	575.88	326.29	3353222	59978	12544	0.133047	0.4213	0.554347	0.0560526	0.236754	0.854174	0.277173	0.236754	0.486574
2020	Jilin	7	1651.2	189554	55.81	909123	525.8	346.7	5.5	4.41339e+06	2119.9	4.4	462.15	119.22	617.71	308.26	776448	11806	2481	0.0582445	0.2031	0.261344	0.0118295	0.108763	0.832337	0.130672	0.108763	0.329793
2020	Heilongjiang	8	2127.5	148051	53.61	1.49973e+06	687.2	367.8	5.5	462002	2092.5	8.6	265.2	120.7	578.81	306.08	774634	14272	3186	0.0625601	0.3491	0.41166	0.0218397	0.147783	0.717984	0.20583	0.147783	0.384425
2020	Shanghai	9	2322	2.23909e+06	140.69	697997	23624.8	14097.3	11.2	6.57132e+07	2824.19	44.8	1583.22	171.99	733.19	431.93	6350087	87957	14903	0.360662	0.5495	0.910162	0.198184	0.445179	0.97824	0.455081	0.445179	0.667217
2020	Jiansu	10	7224.9	1.41631e+06	206.74	3.99007e+06	13189.1	7713	10.4	108181087	9188.72	32.8	2087.85	116.78	1515.34	381.61	23816885	538781	103567	0.534146	0.4826	1.01675	0.257779	0.507719	0.998714	0.508373	0.507719	0.712544
2020	Zhejiang	11	6031.5	3.70425e+06	167.5	3.49788e+06	12124.5	4377.1	12.2	7.03765e+07	8309.99	28.3	1403.32	132.96	1303.48	406.88	13958988	480493	118007	0.481718	1	1.48172	0.481718	0.694059	0.93683	0.740859	0.694059	0.833102
2020	Anhui	12	3543.7	275910	154.83	2.37126e+06	6281.1	2734.4	13.3	7.84482e+06	5053.59	9.7	659.57	98.74	618.03	350.16	6394211	139988	29928	0.187283	0.2598	0.447083	0.0486562	0.220582	0.986758	0.223542	0.220582	0.469661
2020	Fujian	13	3370	887672	324.9	1.54888e+06	5082.2	1767.2	11.9	22749004	3908.46	10.3	163.54	114.09	726.77	380.13	6669131	140850	25504	0.203635	1	1.20364	0.203635	0.451259	0.749828	0.601818	0.451259	0.671758
2020	Jiangxi	14	2532.9	254496	130.67	2.14673e+06	3294.2	1585.2	10.2	2.15784e+06	3537.88	5.5	233.41	94.04	528.27	340.61	3460219	100473	23056	0.126739	0.3815	0.508239	0.0483507	0.219888	0.865295	0.254119	0.219888	0.468922
2020	Shandong	15	6756.8	598847	181.99	2.63055e+06	13819.8	7629.8	12.6	5.91188e+07	7198.8	19.9	1903.89	107.43	1451.27	347.81	13656187	255281	63062	0.368835	0.338	0.706835	0.124666	0.353081	0.999048	0.353418	0.353081	0.594206
2020	Henan	16	4934.5	1.86649e+06	273.05	1.7648e+06	4254.2	2672.1	7.5	4045999	8156.78	18.3	379.78	101.16	696.07	340.81	6855770	145464	26416	0.205102	0.2758	0.480902	0.0565671	0.237838	0.989135	0.240451	0.237838	0.487687
2020	Hubei	17	3221.4	292523	180.39	1.98071e+06	5078.7	2946.9	11.1	1.92776e+07	4205.17	16.4	1665.81	98.37	1174.34	358.64	6109588	125066	20626	0.205972	0.3945	0.600472	0.0812561	0.285055	0.949434	0.300236	0.285055	0.533905
2020	Hunan	18	3242.4	175975	184.81	2.14301e+06	4185.8	2820.2	10.9	9.41873e+06	5671.25	8.5	735.95	101.13	639.91	332.03	6645286	121470	25510	0.171517	0.3951	0.566617	0.0677666	0.26032	0.918857	0.283309	0.26032	0.510216
2020	Guangdong	19	8653.2	4.16761e+06	534.68	3.2234e+06	30533.8	21879.3	11.3	1.36304e+08	15025.3	74	3267.21	123.3	1639.31	379.53	24999527	700017	132120	0.797408	0.7054	1.50281	0.562491	0.749994	0.998124	0.751404	0.749994	0.866022
2020	Guangxi	20	3356.2	232771	112.06	2.20624e+06	2116.5	1223	10.1	5.46385e+06	4826.86	5.9	91.67	106.39	734	325.17	1133332	20407	4213	0.102242	0.3559	0.458142	0.0363881	0.190757	0.832739	0.229071	0.190757	0.436757
2020	Hainan	21	852.3	141859	41.77	322957	941.7	321.6	13.9	1193306	1146.73	2.4	20.19	112.61	133.16	344.05	117021	2050	691	0.0482862	1	1.04829	0.0482862	0.219741	0.419239	0.524143	0.219741	0.468766
2020	Chongqing	22	2368.8	52792.4	86.57	1.29188e+06	5810.3	2148.4	13.7	2.01106e+07	3190.23	5.9	117.79	113.56	548.34	344.76	3725610	69843	16167	0.135438	0.3989	0.534338	0.0540261	0.232435	0.869993	0.267169	0.232435	0.482115
2020	Sichuan	23	6284.7	546960	219.03	3.53546e+06	5901.6	4405	12.6	4.24816e+07	7526.73	23.7	1244.59	109.05	934.7	334.82	4276383	90128	22242	0.250949	0.4443	0.695249	0.111497	0.333911	0.960551	0.347624	0.333911	0.57785
2020	Guizhou	24	1744.5	11949.1	110.07	1.23046e+06	1628.1	772.3	10.6	2.6783e+06	5077.83	4.6	249.11	106.15	836.9	307.94	1053574	26261	5068	0.0823049	1	1.0823	0.0823049	0.286888	0.530143	0.541152	0.286888	0.53562
2020	Yunnan	25	2218	172690	89.87	2.22214e+06	2324.4	1358.1	11.6	1.07553e+06	5647.84	5.3	49.95	104.92	389.21	318.48	1451454	28894	6065	0.0929061	0.3597	0.452606	0.0334183	0.182807	0.807796	0.226303	0.182807	0.427559
2020	Xizang	26	219	350.7	1.62	247669	75.2	12.3	9.6	0	429.09	1.1	0.78	88.24	18.14	310.53	8944	190	51	0.0101878	0.3225	0.332688	0.00328557	0.0573199	0.344586	0.166344	0.0573199	0.239416
2020	Shannxi	27	2576.5	158145	98.75	1.6953e+06	2118.6	1019.1	11.6	2.83229e+07	4148.73	14	1758.72	116.11	750.8	342.04	2684020	48809	8181	0.153793	0.3843	0.538093	0.0591026	0.24311	0.9036	0.269046	0.24311	0.493062
2020	Gansu	28	1460.6	16344.4	42.69	938821	543.9	815.7	8.8	640317	2557.64	3.6	233.16	106.87	126.35	305.5	521334	8614	1608	0.0438321	0.2283	0.272132	0.0100069	0.100034	0.73519	0.136066	0.100034	0.316282
2020	Qinghai	29	412.8	3381.68	4.54	375296	201.6	197.4	10.3	47592.8	827.54	0.9	10.56	111.31	97.36	298.23	103699	1557	285	0.0193391	1	1.01934	0.0193391	0.139065	0.272853	0.50967	0.139065	0.372914
2020	Ningxia	30	550	1487.87	7.74	269378	235.5	193.8	8.9	275981	924.34	0.8	16.81	116.51	110.22	310.02	453491	8333	1881	0.024383	0.2767	0.301083	0.00674678	0.0821388	0.545622	0.150541	0.0821388	0.286599
2020	Xinjiang	31	1943.8	8089.84	13.17	1.40237e+06	731.3	722.7	6.2	623685	3092.05	4	15.11	110.11	305.66	308.35	391939	4752	1222	0.0445195	0.3178	0.36232	0.0141483	0.118947	0.656584	0.18116	0.118947	0.344886
2019	Beijing	1	2060.1	1.12492e+07	504.99	391947	23235.9	13420.5	22.2	119830665	2681.99	85.9	5695.28	186.66	593.5	399	2851859	44241	7671	0.639307	1	1.63931	0.639307	0.799567	0.975494	0.819654	0.799567	0.894185
2019	Tianjin	2	1092.6	437773	33.41	362060	3226.3	2346.4	7.3	2.02612e+07	1194.6	6.6	909.25	109.15	351.1	344.11	2134320	45685	10825	0.113781	0.4262	0.539981	0.0484936	0.220213	0.815631	0.269991	0.220213	0.469268
2019	Hebei	3	4345.8	1.11614e+06	138.39	2.18422e+06	2726.3	1926	7.1	3.26666e+06	4741.94	10.1	381.19	109.53	570.8	305.06	4385826	76096	13340	0.148847	0.3077	0.456547	0.0458002	0.21401	0.937515	0.228273	0.21401	0.462612
2019	Shanxi	4	2148.2	383104	82.06	1.27877e+06	2136.7	1342.9	6	489207	2375.2	5.2	109.52	106.92	300.5	308.73	1380813	27478	3826	0.0741829	0.2151	0.289283	0.0159567	0.12632	0.873332	0.144641	0.12632	0.355415
2019	Neimenggu	5	1372.7	18453.5	27.91	1.30986e+06	2568.1	1631.3	6	62636.9	2075.81	4.7	22.48	118.59	213.4	293.89	1183625	15001	2283	0.0581714	0.2276	0.285771	0.0132398	0.115064	0.80529	0.142886	0.115064	0.339211
2019	Liaoning	6	3270.7	219863	96.19	1.49979e+06	4112	2570.3	5.5	1.75998e+07	2723.21	13.7	557.59	112.22	615.9	311.01	3102482	52104	10370	0.135184	0.4385	0.573684	0.0592784	0.243471	0.848799	0.286842	0.243471	0.493428
2019	Jilin	7	1686.6	205285	62.67	791002	596.8	288.9	5.1	3.96644e+06	1769.31	5.6	474.13	107.69	426	292.77	684086	11849	2049	0.056279	0.1811	0.237379	0.0101921	0.100956	0.85059	0.11869	0.100956	0.317736
2019	Heilongjiang	8	2181.1	184494	56.03	1.2741e+06	599.1	314.9	4.8	558999	1732.45	8.8	232.88	104.74	652.3	292.87	714862	15054	2920	0.0611574	0.3573	0.418457	0.0218515	0.147823	0.706512	0.209229	0.147823	0.384477
2019	Shanghai	9	2028.6	2.11705e+06	138.88	672080	20462.4	11367.5	11	5.9119e+07	2240.43	41.8	1422.35	165.06	425.4	410.28	5906504	80694	13636	0.34507	0.5906	0.93567	0.203799	0.45144	0.964956	0.467835	0.45144	0.671893
2019	Jiansu	10	7249	1.43843e+06	242.54	3.67924e+06	9873.8	7418	9.4	9.77931e+07	7545.4	32.4	1471.52	125.97	1500	361.93	22061581	508375	95240	0.538438	0.5044	1.04284	0.271588	0.521141	0.999467	0.521419	0.521141	0.721901
2019	Zhejiang	11	6284.4	3.55236e+06	184.01	3.26529e+06	11482	4005.2	11.7	6.10989e+07	6717.01	24.4	888.01	149.34	1327.2	387.49	12742260	451752	98501	0.48149	1	1.48149	0.48149	0.693895	0.936753	0.740745	0.693895	0.833004
2019	Anhui	12	3481.3	351207	151.36	2.25249e+06	5569.6	2231.3	14.4	6.69767e+06	4006.72	9.3	449.61	91.8	587.7	330.29	5765371	124491	25799	0.179035	0.2209	0.399935	0.0395489	0.198869	0.994506	0.199968	0.198869	0.445947
2019	Fujian	13	3232.1	709222	695.12	1.55675e+06	4477.9	1725.1	11.2	2.97187e+07	3235.45	10.8	139.59	118.81	727.4	360.51	5985139	126089	21689	0.234083	1	1.23408	0.234083	0.483821	0.784098	0.617041	0.483821	0.695572
2019	Jiangxi	14	2369.5	216170	156.68	1.87945e+06	2968.5	1369.1	9.1	1.81957e+06	2838.5	5.5	148.61	89.09	526.9	319.13	3202151	85032	18645	0.117356	0.3736	0.490956	0.0438442	0.20939	0.852989	0.245478	0.20939	0.457592
2019	Shandong	15	6915.2	584440	177.31	2.41418e+06	12882.4	7959.8	12.5	5.49434e+07	5786.39	17.3	1110.02	107.1	1448.6	327.36	12109485	198205	45250	0.349282	0.3471	0.696383	0.121236	0.34819	0.999995	0.348191	0.34819	0.590076
2019	Henan	16	4752.8	1.47892e+06	313.52	1.76115e+06	4262.3	2460.1	7	3.52129e+06	5999.12	16.6	231.89	102.09	784.9	322.12	6087153	140361	23810	0.200943	0.2552	0.456143	0.0512807	0.226452	0.992901	0.228072	0.226452	0.47587
2019	Hubei	17	3062.3	199019	206.33	1.78091e+06	4734.4	3074.5	9.7	20652300	3370.84	18.1	1429.84	95.97	1055	344.4	5865143	115743	17424	0.205633	0.3725	0.578133	0.0765982	0.276764	0.95744	0.289066	0.276764	0.526083
2019	Hunan	18	2997.9	140563	250.15	2.03059e+06	3444.8	2308.3	10	6.10652e+06	4248.82	8.1	490.69	96.09	725.5	310.85	5931485	106946	21212	0.16169	0.3187	0.48039	0.0515307	0.227004	0.945081	0.240195	0.227004	0.476449
2019	Guangdong	19	8538	4058047	611.84	2.91931e+06	30168.2	21902.5	10.8	1.18746e+08	12046.4	66.2	2223.08	143.5	1705.3	360.61	23148566	642490	106340	0.794274	0.6901	1.48437	0.548128	0.740357	0.997534	0.742187	0.740357	0.86044
2019	Guangxi	20	3023	183265	125.26	1.75847e+06	1586.5	1355.3	9.5	4.07378e+06	3587.75	4.5	77.56	103.38	660.8	309.91	1044742	22102	3937	0.0939835	0.3247	0.418683	0.0305164	0.17469	0.834471	0.209342	0.17469	0.417959
2019	Hainan	21	794.1	111426	64.19	285185	828.5	297.1	12.9	2.86022e+06	873.99	2.2	9.11	120.21	145.1	328.75	108154	1779	549	0.0519045	1	1.0519	0.0519045	0.227826	0.433168	0.525952	0.227826	0.477311
2019	Chongqing	22	2318.2	56434.8	81.2	1.20185e+06	4762.9	1719.8	12.4	1.71457e+07	2603	4.7	56.65	117.75	552.1	325.47	3358918	62424	14001	0.129157	0.3632	0.492357	0.0469099	0.216587	0.879796	0.246179	0.216587	0.465389
2019	Sichuan	23	5864	426827	217.05	3328646	5368	3688.8	11.8	3.69142e+07	5164.95	20	1211.95	112.76	949	317.11	3878572	78289	17461	0.240368	0.4004	0.640768	0.0962433	0.310231	0.96831	0.320384	0.310231	0.556984
2019	Guizhou	24	1759.9	25034.4	119.93	1.15094e+06	1415.4	612.2	9.4	2.12336e+06	3874.72	4	227.18	111.78	813	293.51	910206	23164	3850	0.0805868	0.5988	0.679387	0.0482554	0.219671	0.646675	0.339693	0.219671	0.468691
2019	Yunnan	25	2091.1	173381	99	2.00288e+06	1959.6	936.2	10.5	1.02382e+06	4185.22	5.3	82.7	100.1	361.7	303.46	1297741	29440	6286	0.0875359	0.3184	0.405936	0.0278714	0.166947	0.822531	0.202968	0.166947	0.408592
2019	Xizang	26	209.1	382.77	2.01	201862	156.6	38	10.1	0	301.37	0.9	0.96	91.69	21.9	293.79	5574	264	46	0.0115321	0.326	0.337532	0.00375946	0.0613145	0.36331	0.168766	0.0613145	0.247618
2019	Shannxi	27	2322.7	123104	107.41	1.53214e+06	1994.3	1021.2	11	2.86932e+07	3366.91	13.4	1467.35	119.72	745.8	322.89	2408037	42983	6098	0.15406	0.3327	0.48676	0.0512559	0.226398	0.930222	0.24338	0.226398	0.475813
2019	Gansu	28	1405.7	12530.6	34.31	887836	553.5	788.4	7.9	609110	1958.88	3.7	196.42	103.92	122.1	289.14	505544	8547	1705	0.0417282	0.2199	0.261628	0.00917603	0.0957916	0.732273	0.130814	0.0957916	0.309502
2019	Qinghai	29	382.3	2565.22	3.9	324874	210.8	219	9.3	21542.9	636.98	0.9	9.1	110.73	95.9	282.65	93712	2379	451	0.0189395	1	1.01894	0.0189395	0.137621	0.270126	0.50947	0.137621	0.370973
2019	Ningxia	30	520	1618.37	8.15	240152	243.5	171.8	8.6	239326	743.92	0.8	14.9	119.24	106.9	292.31	415733	8073	1789	0.0262517	0.2467	0.272952	0.00647629	0.0804754	0.589668	0.136476	0.0804754	0.283682
2019	Xinjiang	31	1819	6721.95	15.87	1.19442e+06	718.8	764.9	5.7	762994	2006	3.6	7.82	108.79	305.7	294.34	441347	4698	1069	0.0434884	0.3058	0.349288	0.0132988	0.11532	0.660315	0.174644	0.11532	0.339588
2018	Beijing	1	2059.9	1.06953e+07	443.47	377020	18261.2	10623.6	20.7	9.72892e+07	1755.46	84	4957.82	186.11	571.5	368.54	2740103	46929	7039	0.476029	1	1.47603	0.476029	0.689949	0.934871	0.738015	0.689949	0.830632
2018	Tianjin	2	897.4	465063	26.73	238077	3106	1906.3	6.6	1.64059e+07	737.82	6.4	685.59	105.7	348	316.88	2528761	53280	11440	0.0798498	0.4432	0.52305	0.0353894	0.188121	0.719323	0.261525	0.188121	0.433729
2018	Hebei	3	4192.4	1.0253e+06	86.81	2.11947e+06	2556.1	1971.4	6.7	2.64162e+06	2790.14	8.4	275.98	108.46	653.2	282.77	3819916	68956	9921	0.112313	0.3213	0.433613	0.0360862	0.189964	0.87619	0.216807	0.189964	0.435848
2018	Shanxi	4	1989.2	294992	107.56	1.19483e+06	2450.2	922.1	6.3	286992	1372.93	4.9	150.76	106.55	311.8	283.65	1312531	27228	3243	0.0586864	0.2178	0.276486	0.0127819	0.113057	0.817813	0.138243	0.113057	0.33624
2018	Neimenggu	5	1358.4	15460.5	12.24	876328	1948.6	1258.3	6.1	116699	1270.77	4.9	19.84	120.14	216.1	271.57	1033594	15777	2318	0.0421894	0.241	0.283189	0.0101676	0.100835	0.712136	0.141595	0.100835	0.317545
2018	Liaoning	6	3240.3	177232	64.72	1.3547e+06	3638.4	2264.2	5	1.50957e+07	1774.96	12.8	474.49	111.96	666.4	290.95	3006014	53133	9225	0.103091	0.4621	0.565191	0.0476384	0.218262	0.772348	0.282595	0.218262	0.467185
2018	Jilin	7	1526.7	180766	37.09	872629	553.1	288.4	4.9	6671132	1077.8	5.8	341.95	110.98	440.7	276.08	575015	11124	1715	0.045667	0.1838	0.229467	0.00839359	0.0916166	0.798516	0.114734	0.0916166	0.302682
2018	Heilongjiang	8	2113.2	205115	28.1	1.06384e+06	593.3	310.8	4.7	482541	1131.53	8	165.92	101.6	568.8	274.73	605680	13110	2631	0.0433976	0.3727	0.416098	0.0161743	0.127178	0.61129	0.208049	0.127178	0.35662
2018	Shanghai	9	1871.8	2.06969e+06	147.45	617611	17412	9664.4	10.7	4.83686e+07	1436.34	35.6	1225.19	153.57	451.5	377.73	5548768	88016	12442	0.245801	0.6505	0.896301	0.159893	0.399867	0.89226	0.44815	0.399867	0.63235
2018	Jiansu	10	7131.5	1.37814e+06	188.35	3.51178e+06	8659.9	6534.8	8.6	8.83319e+07	4814.66	32	991.45	121.65	1566.7	334.02	20245195	455530	72426	0.408752	0.536	0.944752	0.219091	0.468072	0.990888	0.472376	0.468072	0.684158
2018	Zhejiang	11	5971	3.35407e+06	149.19	3.0212e+06	8846.5	2648.9	11.9	5.20061e+07	4101.33	21.8	590.66	144.83	1405.6	357.45	11473921	394147	77940	0.3495	1	1.3495	0.3495	0.591185	0.876155	0.67475	0.591185	0.768886
2018	Anhui	12	3374	319694	90.47	2.1611e+06	4864.4	2103.2	11.8	4.56051e+06	2260.95	9.3	321.31	87.54	589.7	303.83	4973027	106744	16695	0.122881	0.2242	0.347081	0.02755	0.165982	0.956444	0.173541	0.165982	0.407409
2018	Fujian	13	3245	812748	736.37	1.54778e+06	3481	998.1	10.8	2.89005e+07	2026.23	12.3	84.52	115.54	716.2	334.44	5249417	120723	18716	0.187691	1	1.18769	0.187691	0.433233	0.729539	0.593846	0.433233	0.658205
2018	Jiangxi	14	2032.7	208694	77.1	1.77286e+06	2817.9	1048.9	8.3	1.52939e+06	1609.18	5.5	115.82	87	576.7	29623	2677714	67394	13658	0.300055	0.3672	0.667255	0.11018	0.331934	0.994924	0.333627	0.331934	0.576137
2018	Shandong	15	6312.3	525752	151.66	2.34e+06	15992.2	10034.3	13.5	49493473	3659.14	18	819.95	105.2	1567.7	301.13	14184975	236515	46625	0.316051	0.373	0.689051	0.117887	0.343347	0.996579	0.344525	0.343347	0.585958
2018	Henan	16	4780.8	1.31063e+06	207.48	1.76872e+06	5183.9	2220.2	6.8	3.36431e+06	3950.31	12.8	149.28	97.39	811.7	295.76	5289250	128054	16774	0.148361	0.2567	0.405061	0.0380843	0.195152	0.963568	0.202531	0.195152	0.44176
2018	Hubei	17	2961.3	156806	106.21	1.59266e+06	4051.4	1825.9	9.1	1.79149e+07	2040.03	13.5	1204.09	94.13	1060.8	319.48	5255194	105041	13574	0.139665	0.3741	0.513765	0.0522486	0.22858	0.889822	0.256882	0.22858	0.4781
2018	Hunan	18	2821.1	127462	122.28	2.00162e+06	3127.5	2581.3	10.3	4925764	2477.1	6.8	281.61	91.36	874.8	286.81	5167217	102800	15311	0.118754	0.2853	0.404054	0.0338805	0.184066	0.911099	0.202027	0.184066	0.42903
2018	Guangdong	19	8149.1	3.80625e+06	449.03	2.58893e+06	27829.9	17104.6	9.8	1.06874e+08	7798.43	60.8	1365.42	148.27	1760.7	331.92	21072031	621950	76985	0.599498	0.6543	1.2538	0.392252	0.6263	0.999044	0.626899	0.6263	0.791391
2018	Guangxi	20	2760.1	163749	52.67	1.34028e+06	1168.2	815.8	8.9	1.52485e+06	2053.66	4.9	61.41	102.42	605.7	28925	891031	17228	2884	0.274401	0.3233	0.597701	0.0887139	0.297849	0.996648	0.298851	0.297849	0.545755
2018	Hainan	21	726.1	86290.1	28.4	255302	689.5	284.5	13	2.5327e+06	569.24	2.2	6.94	116.16	152	309.72	113708	1971	548	0.0319605	0.8763	0.908261	0.028007	0.167353	0.368513	0.45413	0.167353	0.409088
2018	Chongqing	22	2245.7	50562.1	46.65	1.05943e+06	4186.8	1624.7	11.6	1.39295e+07	1543.52	4.9	188.35	117.7	557	301.53	2992091	61956	12484	0.0964087	0.3523	0.448709	0.0339648	0.184295	0.821448	0.224354	0.184295	0.429296
2018	Sichuan	23	5400.5	354133	144.59	2.77587e+06	4219.2	2463.9	11.5	3.17264e+07	3297.15	19.3	996.7	108.72	1123.8	294.3	3423923	77848	11779	0.175548	0.3995	0.575048	0.0701314	0.264823	0.921048	0.287524	0.264823	0.51461
2018	Guizhou	24	1535.4	15726.2	39.8	1.05725e+06	1612.1	616.3	9.7	1.76734e+06	2193.37	3.5	171.1	109.46	702.9	276.91	762280	20041	2860	0.0564663	0.5109	0.567366	0.0288486	0.169849	0.598727	0.283683	0.169849	0.412127
2018	Yunnan	25	1962.6	175784	46.62	1.52386e+06	1443.1	867.3	10.4	911126	2478.73	4.9	89.49	96.47	434.6	285.79	1070172	24048	4216	0.0605299	0.2849	0.34543	0.017245	0.13132	0.760329	0.172715	0.13132	0.362381
2018	Xizang	26	194.3	459.18	1.2	194143	119.3	48.3	11.2	0	112.47	0.4	0.04	90.84	21.5	274.33	8625	326	35	0.0096284	0.3203	0.329928	0.00308398	0.0555336	0.33664	0.164964	0.0555336	0.235656
2018	Shannxi	27	2239.6	158674	52.96	1.21555e+06	1820.3	814.7	10.9	19948948	2215.91	12.7	1125.29	121.33	730.7	295.95	2165554	39315	4470	0.10636	0.3316	0.43796	0.0352691	0.187801	0.857615	0.21898	0.187801	0.43336
2018	Gansu	28	1128	12908.6	25.37	826956	506.4	784.8	7.5	522835	1194.2	3	180.88	103.74	144.5	266.82	476151	8026	1305	0.0324977	0.2164	0.248898	0.0070325	0.08386	0.673851	0.124449	0.08386	0.289586
2018	Qinghai	29	355.4	1656.72	3.04	288659	168	169.1	9	14105.7	422.81	0.9	79.36	113.79	94.7	263.12	67716	1157	220	0.0176389	1	1.01764	0.0176389	0.132812	0.261019	0.508819	0.132812	0.364433
2018	Ningxia	30	498.2	1018.33	7.19	223071	267.1	217.6	8.5	185752	462.92	0.8	12.11	128.04	104.6	272.92	369910	7060	1739	0.0230901	0.275	0.29809	0.00634978	0.0796855	0.53464	0.149045	0.0796855	0.282286
2018	Xinjiang	31	1678.6	12141.9	8.01	1.38637e+06	850.9	580.9	5.1	764310	856.18	3.1	3.92	108.73	312.9	271.84	448779	5806	1081	0.0335974	0.3238	0.357397	0.0108788	0.104302	0.583673	0.178699	0.104302	0.322958
2017	Beijing	1	1818	9.53161e+06	537.46	356820	18385.7	11055.8	19	7.83665e+07	870.58	77.4	4486.89	172.85	546.85	329.94	2690851	52719	7904	0.64201	1	1.64201	0.64201	0.801255	0.975944	0.821005	0.801255	0.895129
2017	Tianjin	2	795.3	467368	26.5	204693	2629.4	1766.4	6.6	1.35194e+07	300.67	5.3	551.44	101.49	341.53	284.03	2411418	57881	13456	0.117745	0.4372	0.554945	0.0514782	0.226888	0.817695	0.277473	0.226888	0.476328
2017	Hebei	3	4126.9	1.05487e+06	63.76	1.71447e+06	2441.1	2842.6	6.9	2.37856e+06	1096.19	7.5	88.92	100.83	628.42	258.17	3509684	79135	11295	0.154683	0.3166	0.471283	0.0489728	0.221298	0.939129	0.235642	0.221298	0.470423
2017	Shanxi	4	1840.1	327971	24.45	1.06976e+06	864.3	733	6.5	298862	584.21	4.9	94.15	98.53	346.79	259.95	1122323	31757	3454	0.0719445	0.2328	0.304744	0.0167487	0.129417	0.849346	0.152372	0.129417	0.359745
2017	Neimenggu	5	1294.1	13474.7	9.93	985571	1725.5	1074.9	6.5	157280	491.17	4.8	19.61	112.36	238.21	258.5	1082640	23243	2353	0.0632753	0.2438	0.307075	0.0154265	0.124204	0.808945	0.153538	0.124204	0.352425
2017	Liaoning	6	3118.8	209977	47.5	1.17439e+06	2601.5	1135	4.7	1.99015e+07	873.25	12.9	385.83	108.85	724.71	267.18	2749477	49463	8533	0.142294	0.4864	0.628694	0.0692119	0.263081	0.836914	0.314347	0.263081	0.512915
2017	Jilin	7	1761.1	152994	24.64	429755	538	255.2	4.3	5.83708e+06	486.1	6.3	219.92	105.57	448.56	254.76	749958	21056	2439	0.062073	0.1907	0.252773	0.0118373	0.108799	0.860847	0.126387	0.108799	0.329848
2017	Heilongjiang	8	1937.2	258253	20.11	1083490	673.7	417.3	4.3	1.89588e+06	597.31	8.2	146.71	96.53	554.6	256.78	825854	24046	3826	0.0713312	0.406	0.477331	0.0289605	0.170178	0.713038	0.238666	0.170178	0.412526
2017	Shanghai	9	1810.2	1.89237e+06	240.56	582874	15342.3	8814.2	10.8	4.34148e+07	693.79	30.7	810.62	136.4	485.08	336.65	5399953	88967	12557	0.344409	0.6575	1.00191	0.226449	0.475867	0.94992	0.500955	0.475867	0.689831
2017	Jiansu	10	6531.7	1.29105e+06	161.61	3.24841e+06	6576.6	5227.2	8.4	8.93645e+07	2066.5	27.9	778.42	109.69	1478.65	297.69	18338832	455468	67205	0.536706	0.5859	1.12261	0.314456	0.560764	0.999039	0.561303	0.560764	0.748842
2017	Zhejiang	11	5455.1	3.31622e+06	207.56	2776879	6831.3	2528.7	12.7	4.34042e+07	1794.18	23	324.73	134.18	1401.81	318.05	10301447	333646	69180	0.455869	1	1.45587	0.455869	0.67518	0.927529	0.727934	0.67518	0.821694
2017	Anhui	12	2872.2	206188	72.15	1.79959e+06	3299.5	1951.2	11.5	3.41124e+06	831.8	8.2	249.57	78.09	550.85	271.6	4361175	103598	20010	0.16104	0.2454	0.40644	0.0395192	0.198794	0.978223	0.20322	0.198794	0.445864
2017	Fujian	13	2861.8	827546	882.49	1.27063e+06	2872.8	1043.3	10.9	2.49652e+07	908.95	10.8	75.46	109.82	727.02	299.28	4487934	105533	15944	0.269648	1	1.26965	0.269648	0.519277	0.817985	0.634824	0.519277	0.720609
2017	Jiangxi	14	1985.9	212189	33.23	1.54083e+06	2871	940.7	7.7	1066180	661.48	6.3	96.21	74.62	581.89	267.17	2216865	45082	7504	0.0992906	0.3789	0.478191	0.0376212	0.193962	0.811232	0.239095	0.193962	0.440411
2017	Shandong	15	5596.9	502120	119.65	2.09662e+06	13893	8292.1	9	4.23314e+07	1499	18.9	511.64	99.38	1694.99	272.06	15636785	239170	43666	0.411687	0.3918	0.803487	0.161299	0.40162	0.999694	0.401743	0.40162	0.633735
2017	Henan	16	4475.8	1.18727e+06	123.18	1.75113e+06	4407.4	1752.7	6.3	3.06683e+06	1484.62	13.2	76.85	89.48	804.42	266.92	4722542	123619	15973	0.190051	0.2722	0.462251	0.051732	0.227447	0.984082	0.231126	0.227447	0.476914
2017	Hubei	17	2605.5	189036	78.97	1.42135e+06	4411.3	1755.6	9	15311988	857.64	12.7	1033.08	84.62	1060.57	285.28	4689377	94241	12968	0.194108	0.401	0.595108	0.0778373	0.278993	0.937623	0.297554	0.278993	0.528198
2017	Hunan	18	2436	152335	112.45	1898039	2682.7	1162.2	9.1	4.54885e+06	929.11	6.9	203.19	82.85	1038.15	261.12	4617716	94228	10411	0.150078	0.3048	0.454878	0.0457437	0.213878	0.940375	0.227439	0.213878	0.462469
2017	Guangdong	19	6482.3	3.27446e+06	397.87	2.40841e+06	23191.5	13904.4	9.7	9.68121e+07	3579.7	49.9	937.08	132.48	1691.66	296.17	18650313	457342	73439	0.729927	0.6466	1.37653	0.47197	0.687001	0.998166	0.688263	0.687001	0.828855
2017	Guangxi	20	2216.4	126896	52.89	1.09349e+06	971	655.7	8.9	813490	711.65	4	39.42	89.77	533.23	261.94	935996	16163	2795	0.075776	0.3398	0.415576	0.0257487	0.160464	0.772248	0.207788	0.160464	0.40058
2017	Hainan	21	571.6	84745.1	38.59	233372	563.9	260	14.8	1.03689e+06	251.27	1.9	4.11	108.83	124.38	275.64	74815	1971	572	0.0514171	1	1.05142	0.0514171	0.226753	0.431329	0.525709	0.226753	0.476186
2017	Chongqing	22	1935.2	77438.8	43.77	930677	3572.2	1201.6	10.7	1.2129e+07	611.48	4.8	51.36	106.49	316.39	276.31	2799986	56416	10624	0.120321	0.3581	0.478421	0.043087	0.207574	0.867746	0.239211	0.207574	0.455603
2017	Sichuan	23	4702.8	299900	118.38	2.50609e+06	3687.8	2023.9	11.7	2.78223e+07	1245.99	20.1	405.83	92.67	1006.4	267.8	3010846	71968	12359	0.216928	0.4253	0.642228	0.0922593	0.303742	0.945902	0.321114	0.303742	0.551128
2017	Guizhou	24	1325.6	17166.7	25.47	866172	1434.3	516.2	10.4	1.29726e+06	836.12	3.8	80.74	97.36	576.43	251.46	648576	18786	2758	0.0695764	0.5296	0.599176	0.0368477	0.191957	0.640738	0.299588	0.191957	0.438129
2017	Yunnan	25	1661.8	177204	23.34	1088486	1329.4	821.2	11.2	776749	1143.47	5.2	84.76	88.08	360.68	256.27	885588	21393	4122	0.0789323	0.2646	0.343532	0.0208855	0.144518	0.841366	0.171766	0.144518	0.380155
2017	Xizang	26	154.6	380.18	1.79	162078	77.6	2.8	12.4	0	45.21	0.5	0.04	86.11	19.81	245.57	3186	202	32	0.0171877	0.3152	0.332388	0.00541756	0.0736041	0.442881	0.166194	0.0736041	0.271301
2017	Shannxi	27	1993.2	160043	39.63	1.08674e+06	1213.7	814.4	11	1.5936e+07	836	11.6	920.94	110.04	690.1	266.85	1963697	44672	5125	0.138481	0.3508	0.489281	0.048579	0.220407	0.900941	0.24464	0.220407	0.469475
2017	Gansu	28	1099.9	11312.2	11.66	725924	412.6	777.8	6.8	457531	456.19	2.9	162.96	96.22	159	243.78	466912	10096	1650	0.0424485	0.2247	0.267149	0.00953818	0.0976636	0.731156	0.133574	0.0976636	0.312512
2017	Qinghai	29	310.5	1529.18	2.01	210368	133	153.6	9.1	8744	161.68	0.9	67.72	102.09	44.35	240.2	83276	1799	310	0.0200368	1	1.02004	0.0200368	0.141551	0.277542	0.510018	0.141551	0.376233
2017	Ningxia	30	415	5714.8	3.27	198617	249.5	185.2	8.4	155508	204.87	0.8	6.67	116.16	62	255.59	291101	6392	1404	0.0293063	0.2616	0.290906	0.00766653	0.0875587	0.601972	0.145453	0.0875587	0.295903
2017	Xinjiang	31	1407.4	10284	8.24	885343	597	300.1	5.2	545280	333.28	2.8	5.76	92.13	166.91	248.69	400468	6191	1161	0.0355137	0.3304	0.365914	0.0117337	0.108322	0.592065	0.182957	0.108322	0.329124
2016	Beijing	1	1784	8.40065e+06	645.74	306658	12026.7	9340.6	18	6.41602e+07	593.08	69.2	3940.98	178.06	529.15	286.37	2548433	51143	7262	0.660857	1	1.66086	0.660857	0.812931	0.97893	0.830429	0.812931	0.901627
2016	Tianjin	2	724.3	367090	35.38	183854	3035	1434.8	8.4	1.18585e+07	183.09	4.8	552.64	96.01	335.05	245.84	3499551	78336	12019	0.137497	0.4603	0.597797	0.0632899	0.251575	0.841673	0.298899	0.251575	0.501572
2016	Hebei	3	3841.1	872715	74.94	1.17998e+06	2416.1	1045.5	8.4	2.10182e+06	623.2	8.4	59	95.33	755.59	214.36	3086608	82971	9533	0.149103	0.3326	0.481703	0.0495916	0.222692	0.924602	0.240851	0.222692	0.471902
2016	Shanxi	4	1582.9	427968	23.9	904758	680.3	621.4	8.1	239172	328.73	5	42.56	91.42	358.83	224.81	976283	29450	2471	0.0744004	0.24	0.3144	0.0178561	0.133627	0.850042	0.1572	0.133627	0.36555
2016	Neimenggu	5	1200.7	14108.6	10.75	586203	1587.6	1026.9	7.6	279598	249.64	4.8	12.05	98.04	301.36	229.93	1279853	30126	2260	0.0676077	0.2685	0.336108	0.0181527	0.134732	0.801718	0.168054	0.134732	0.367058
2016	Liaoning	6	3239.5	171139	59.3	1.03531e+06	2125.1	1058.3	5.8	1.89033e+07	512.71	12.6	323.22	101.13	747.53	231.41	2420637	49254	6399	0.151043	0.5091	0.660143	0.076896	0.277301	0.840125	0.330072	0.277301	0.526594
2016	Jilin	7	1560.7	140827	20.46	411279	504.7	236.1	5.1	5.11087e+06	264.31	6.4	116.42	97.14	493.2	217.07	908602	23469	2253	0.063807	0.2205	0.284307	0.0140694	0.118615	0.834413	0.142153	0.118615	0.344405
2016	Heilongjiang	8	1964.9	208860	23.69	615654	299.3	238.9	5.6	1.67976e+06	320.28	7.3	125.81	90.69	642.63	221.89	884925	32219	3068	0.0720351	0.415	0.487035	0.0298946	0.1729	0.710012	0.243518	0.1729	0.415813
2016	Shanghai	9	1595.7	1.66172e+06	263.21	532551	16037.7	8175.8	12.5	3.81586e+07	509.97	26.8	780.99	130.44	492.42	282.22	4900778	98671	10909	0.377255	1	1.37726	0.377255	0.614211	0.891935	0.688628	0.614211	0.783716
2016	Jiansu	10	5676.8	1.34177e+06	173.24	2.9395e+06	5351.9	4406.3	9.6	8.1656e+07	1206.6	27.3	635.64	102.5	1754.1	253.75	16575418	451885	59535	0.561997	1	1.562	0.561997	0.749665	0.95988	0.780999	0.749665	0.865832
2016	Zhejiang	11	4720.6	2.82774e+06	336.16	2287947	6846.8	2261.6	14.9	3.60002e+07	1116.48	18.6	198.37	129.27	1507.17	268.1	9357877	321845	59088	0.476101	1	1.4761	0.476101	0.690001	0.934896	0.73805	0.690001	0.830663
2016	Anhui	12	2527.3	220360	74.54	1.36013e+06	2894.7	1967.7	12.7	2600306	489.54	8	217.37	70.1	585.21	228.78	3709224	99451	15697	0.161295	0.2523	0.413595	0.0406948	0.20173	0.975492	0.206798	0.20173	0.449143
2016	Fujian	13	2482.3	703105	509.59	1.02565e+06	2399.3	877.9	12.2	2.1579e+07	588.52	9.1	43.22	107.36	715.37	252.67	3882632	102250	12849	0.240979	1	1.24098	0.240979	0.490896	0.791143	0.620489	0.490896	0.700639
2016	Jiangxi	14	2055.6	227629	38.5	683454	2288.1	657.6	7.3	870067	386.54	5.6	79.01	68.39	585.94	223.76	1797561	34924	6351	0.0879339	0.4062	0.494134	0.0357188	0.188994	0.764951	0.247067	0.188994	0.434734
2016	Shandong	15	4680	446929	172.07	1.76664e+06	9890.2	6349.1	9.9	4.26108e+07	863.38	18.2	395.95	96.46	1762.66	232.57	14150035	241761	35835	0.418961	0.4209	0.839861	0.176341	0.419929	0.999997	0.41993	0.419929	0.64802
2016	Henan	16	4345.8	1.09015e+06	117.75	1.73863e+06	4135.3	1596.4	6.8	2.96354e+06	757.67	12.2	58.71	82.76	777.24	223.12	4096962	132731	12562	0.19492	0.2754	0.47032	0.0536809	0.231691	0.98525	0.23516	0.231691	0.481343
2016	Hubei	17	2594.7	229189	101.96	1.2237e+06	2741	1455.2	11.3	1.33051e+07	515.29	12.3	903.84	79.59	1003.25	239.86	4459622	96340	10363	0.20109	0.4226	0.62369	0.0849806	0.291514	0.934805	0.311845	0.291514	0.539921
2016	Hunan	18	2395.3	214524	137.19	1.28532e+06	2227.5	966.7	10.9	3.96011e+06	555.75	7.4	105.63	73.2	1090.3	217.69	3929647	86440	7899	0.150156	0.3231	0.473256	0.0485154	0.220262	0.930837	0.236628	0.220262	0.469321
2016	Guangdong	19	6515.6	2.96076e+06	556.57	2.10167e+06	17595.1	12854.7	11.6	8.22339e+07	1991.31	43.5	758.17	130.46	1755.87	248	16762749	423730	50740	0.746121	0.6811	1.42722	0.508183	0.712869	0.998962	0.71361	0.712869	0.844316
2016	Guangxi	20	2094.9	89894.5	52.23	889400	970.9	637.8	11	729215	388.96	4.2	33.99	78.01	510.47	223.32	827248	19402	2664	0.0788075	0.3628	0.441607	0.0285914	0.16909	0.765792	0.220804	0.16909	0.411205
2016	Hainan	21	522.9	162293	14.67	200215	526	263.3	18.4	767042	125.95	1.6	3.44	102.75	106.17	231.56	79819	2688	552	0.0542419	1	1.05424	0.0542419	0.232899	0.441832	0.527121	0.232899	0.482596
2016	Chongqing	22	1643.6	122480	52.83	817013	3210.2	1228.9	11.6	1.02496e+07	349.01	4.6	147.19	94.48	357.25	233.89	2374859	47392	7612	0.12404	0.3772	0.50124	0.0467879	0.216305	0.86308	0.25062	0.216305	0.465086
2016	Sichuan	23	3709.6	287497	138.09	1.89708e+06	2381.2	1228.8	13.9	2.42309e+07	714.93	18.4	299.3	88.29	1004.52	225.41	2572607	60146	8869	0.208145	0.4514	0.659545	0.0939566	0.306523	0.9295	0.329772	0.306523	0.553646
2016	Guizhou	24	1113.9	18057.6	18.81	792205	1518.7	845	12.4	1278329	336.23	3.6	20.44	86.71	452.75	209.45	556853	15774	2145	0.0678192	0.4584	0.526219	0.0310883	0.176319	0.670134	0.26311	0.176319	0.419903
2016	Yunnan	25	1674.4	156351	27.52	914164	1249.7	617	13.2	502951	500.98	5	58.26	82.65	393.18	217.34	741847	17166	3441	0.0802207	0.2747	0.354921	0.0220366	0.148447	0.83651	0.17746	0.148447	0.385289
2016	Xizang	26	107.2	491.54	1.05	135365	73.1	40.3	17.5	0	32.95	0.5		85.9	18.39	204.73	4003	208	29	0.0254144	0.3195	0.344914	0.0081199	0.0901105	0.522509	0.172457	0.0901105	0.300184
2016	Shannxi	27	2083.1	186034	43.08	895886	1047.5	698.4	12.2	1.3002e+07	464.99	11.2	802.79	100.02	598.29	229.37	1844216	45362	4487	0.14252	0.3807	0.52322	0.0542572	0.232932	0.890379	0.26161	0.232932	0.48263
2016	Gansu	28	946	20360.7	11.11	598208	325	376.3	10.5	414210	232.05	2.7	150.66	84.44	171.37	204.11	509228	12610	1465	0.0450418	0.2166	0.261642	0.00975605	0.0987727	0.755023	0.130821	0.0987727	0.314281
2016	Qinghai	29	262.2	2473.29	4.6	179708	441.7	449.4	10.8	11541	67.21	0.9	56.92	90.95	54.1	200.38	77940	1750	296	0.0239189	1	1.02392	0.0239189	0.154657	0.302089	0.511959	0.154657	0.393265
2016	Ningxia	30	307.1	11988.4	4.25	161376	169.2	117.7	11.2	132037	94.73	0.8	4.05	106.15	104.71	212.36	239624	5686	1342	0.0309796	0.2696	0.30058	0.0083521	0.0913898	0.608091	0.15029	0.0913898	0.302308
2016	Xinjiang	31	1323.9	14592.4	13.37	771264	326.2	272.6	6.2	733527	252.85	2.9	4.28	88.91	193.17	208.72	390946	7310	1002	0.0391657	0.3437	0.382866	0.0134613	0.116023	0.606075	0.191433	0.116023	0.340621
2015	Beijing	1	1580.5	8.50184e+06	485.7	275461	10530.5	9534.1	17.1	5.42287e+07	923.36	68	3453.89	181.73	506.68	276.38	2440875	50773	7554	0.68521	1	1.68521	0.68521	0.827774	0.982399	0.842605	0.827774	0.909821
2015	Tianjin	2	470.2	256539	34.9	163995	3148.6	2068.4	9.1	1.00785e+07	261	4.4	503.44	88.54	318.57	237.53	3526665	84291	11393	0.151963	0.4796	0.631563	0.0728813	0.269965	0.854912	0.315781	0.269965	0.519582
2015	Hebei	3	2948.5	630950	60.4	1.03159e+06	1440	863.5	6.6	1844661	866.46	8.8	39.54	82.63	821.95	199.53	2858051	79452	8358	0.141608	0.3361	0.477708	0.0475944	0.218161	0.913367	0.238854	0.218161	0.467077
2015	Shanxi	4	1345.9	217518	21.5	765679	676.7	380.4	6.1	241541	472.8	5.5	51.2	88.46	382.4	206.3	1008950	28927	2232	0.0717944	0.2304	0.302194	0.0165414	0.128613	0.851197	0.151097	0.128613	0.358627
2015	Neimenggu	5	916	45204.3	8.7	465966	1340.1	910.7	5.5	300980	377.07	5	15.39	94.66	306.46	214.55	1186261	29190	1801	0.066163	0.2924	0.358563	0.0193461	0.13909	0.77582	0.179282	0.13909	0.372948
2015	Liaoning	6	2710.8	184055	48.2	770702	2541	1107.6	5	3.03422e+07	729.4	13.3	267.49	97.89	782.63	226.4	2418803	49097	5422	0.178755	0.6039	0.782655	0.10795	0.328558	0.839598	0.391328	0.328558	0.5732
2015	Jilin	7	987.2	134479	14.7	394073	515.9	263.1	4.2	4.40509e+06	351.13	6.6	26.47	91.22	543.44	208.2	861541	23202	2014	0.0633501	0.2696	0.33295	0.0170792	0.130687	0.785027	0.166475	0.130687	0.361507
2015	Heilongjiang	8	1308.8	61188.5	72.1	550690	515.9	120.7	4.3	1.50669e+06	459.29	7.4	127.26	87.36	619.67	209.93	880392	31762	3080	0.0787251	0.4445	0.523225	0.0349933	0.187065	0.715046	0.261613	0.187065	0.43251
2015	Shanghai	9	1464.8	1023781	204.8	475025	12879.4	6119.8	13.1	3.38135e+07	778.76	25.4	663.78	129.69	670.66	278.11	4742443	94981	11089	0.369505	1	1.3695	0.369505	0.607869	0.887721	0.684752	0.607869	0.77966
2015	Jiansu	10	4697.3	1.19997e+06	130.3	2.51154e+06	5193.5	4315.3	11	7.06238e+07	1800.47	28.3	572.92	100.21	1761.07	244.01	15065065	441304	51720	0.575896	1	1.5759	0.575896	0.758878	0.963107	0.787948	0.758878	0.871136
2015	Zhejiang	11	4768.9	2.53224e+06	208.8	2072207	5581.2	1751.6	13.2	3.03741e+07	1613.54	17.1	98.1	131.5	1519.86	264.85	8535689	316672	51940	0.469382	1	1.46938	0.469382	0.685115	0.932521	0.734691	0.685115	0.827717
2015	Anhui	12	2211.5	245360	48.9	972903	2444.3	1921.8	12.3	2.05582e+06	707.27	7.7	190.47	68.17	507.41	211.28	3221422	96791	14100	0.160146	0.2612	0.421346	0.0418301	0.204524	0.970813	0.210673	0.204524	0.452243
2015	Fujian	13	2335.3	546581	200.6	831927	2325.2	820.3	10.2	1.82717e+07	860.61	9	52.14	108.2	689.18	245.21	3469810	99180	10929	0.211281	1	1.21128	0.211281	0.459653	0.758953	0.60564	0.459653	0.677977
2015	Jiangxi	14	1693.2	322767	35.6	593135	1990	575.2	9.4	863578	550.37	6.7	64.85	66.37	573.14	208.35	1474968	31321	4403	0.0940834	0.4164	0.510483	0.0391763	0.19793	0.775461	0.255242	0.19793	0.444893
2015	Shandong	15	4003.4	388823	199.3	1.37167e+06	5989.2	3713.2	6.6	3.71995e+07	1269.06	17.4	307.55	92.3	1700.64	220.66	12917718	241395	30778	0.398076	0.4593	0.857375	0.182836	0.427593	0.997447	0.428688	0.427593	0.653906
2015	Henan	16	3241.9	920384	103.2	1.23151e+06	3639.3	1559.7	5.5	2.78544e+06	1164.37	10.4	45.04	79.51	586.75	205.34	3688252	131051	11764	0.187791	0.2895	0.477291	0.0543654	0.233164	0.977031	0.238645	0.233164	0.48287
2015	Hubei	17	2061.1	246085	133.2	930329	2386.6	1140.8	8.8	1.01524e+07	828.34	11.5	789.34	77.42	984.18	226.75	4072726	86813	8647	0.20207	0.4283	0.63037	0.0865465	0.294188	0.933382	0.315185	0.294188	0.542391
2015	Hunan	18	1931.8	293354	58.6	1.07635e+06	2221.4	898.6	8.1	3.49219e+06	802.51	7.2	105.06	69.17	1013.08	206.38	3525450	83821	6646	0.141966	0.3279	0.469866	0.0465507	0.215756	0.918373	0.234933	0.215756	0.464496
2015	Guangdong	19	4765.5	2.26099e+06	497.1	1.6457e+06	13783.7	10107.9	11.5	7.10515e+07	3150.03	35.3	662.58	133.47	1487.43	240.95	15205497	411059	37375	0.715056	0.6902	1.40526	0.493532	0.702518	0.999844	0.702628	0.702518	0.838164
2015	Guangxi	20	1530.9	55473.2	37.6	652917	918.8	642.9	8.4	747207	607.89	4.4	7.31	74.96	479.91	207.23	769190	19000	2397	0.0740521	0.3721	0.446152	0.0275548	0.165996	0.744124	0.223076	0.165996	0.407426
2015	Hainan	21	398.4	175210	26.7	152717	574.2	265.7	15.8	427822	171.31	1.5	2.19	98.16	98.65	230.33	111841	3325	570	0.0595129	1	1.05951	0.0595129	0.243953	0.4605	0.529756	0.243953	0.493916
2015	Chongqing	22	1349.4	140633	33.5	654413	2648.5	754.2	8.5	8.53347e+06	493.55	4.7	57.24	90.76	386.48	221.84	1996609	45129	6544	0.114133	0.3656	0.479733	0.041727	0.204272	0.851607	0.239867	0.204272	0.451965
2015	Sichuan	23	3117.9	436771	104.4	1.61701e+06	1848.4	962	10.2	2.12591e+07	1159.02	18.3	282.32	82.87	1085.39	215.48	2238051	56841	6609	0.208529	0.4676	0.676129	0.0975082	0.312263	0.923679	0.338064	0.312263	0.558805
2015	Guizhou	24	875.8	32992.3	13.6	656959	1018.8	485.4	8.9	1.10242e+06	481.39	3.3	25.96	83.34	421.92	193.29	457303	14916	1619	0.0601434	0.4046	0.464743	0.024334	0.155994	0.671311	0.232372	0.155994	0.39496
2015	Yunnan	25	1151.1	130329	17	795267	2828.4	431.4	9.3	442407	757.28	4.9	51.84	78.87	427.22	203.76	619588	16381	3017	0.0821831	0.2955	0.377683	0.0242851	0.155837	0.825225	0.188842	0.155837	0.394762
2015	Xizang	26	51	10244.5	1.1	120440	31.4	7.3	12.6	0	53.79	0.5		82.93	16.86	186.38	2602	43	21	0.0200294	0.279	0.299029	0.0055882	0.0747543	0.499979	0.149515	0.0747543	0.273412
2015	Shannxi	27	1539.3	120743	32.5	708295	925.4	491.6	8.4	1.13974e+07	699.49	10.2	721.82	94.04	543.28	216.12	1725829	45052	4054	0.136379	0.4015	0.537879	0.0547564	0.234001	0.870086	0.26894	0.234001	0.483736
2015	Gansu	28	820.5	26689.1	13.7	481774	321.1	553.8	8	356782	349.29	2.7	129.7	80.99	191.78	199.78	486077	12578	1572	0.0504717	0.2058	0.256272	0.0103871	0.101917	0.795382	0.128136	0.101917	0.319244
2015	Qinghai	29	208.1	3405.1	2.6	146152	643.7	91	8.2	12142.1	101.65	0.8	46.88	87.88	68.94	195.15	65029	1285	150	0.0238557	0.3453	0.369156	0.00823737	0.09076	0.491717	0.184578	0.09076	0.301264
2015	Ningxia	30	200.8	33495.1	3.8	115695	111.7	79.3	9.9	114051	123.23	0.8	3.52	95.32	72.01	214.7	200453	5470	1125	0.0331932	0.2733	0.306493	0.0090717	0.0952455	0.621518	0.153247	0.0952455	0.308619
2015	Xinjiang	31	1023.8	51536.7	8.7	631259	711.2	562.2	6	454613	382.55	2.9	3.03	85.96	207.95	205.49	366180	7188	972	0.0488928	0.3914	0.440293	0.0191366	0.138335	0.628378	0.220146	0.138335	0.371934
2014	Beijing	1	1159.9	5.51615e+06	265.49	241643	9012.4	7563.9	12.6	4.79658e+07	686.67	61.1	3137.19	189.46	469.15	235.36	2335010	57761	9010	0.658488	1	1.65849	0.658488	0.811473	0.978569	0.829244	0.811473	0.900818
2014	Tianjin	2	397.7	793676	15.35	148839	1946.5	1400.6	7.1	9.06884e+06	207.53	3.8	388.56	89.12	283.86	200.16	3228057	79014	15055	0.157676	0.4088	0.566476	0.0644581	0.253886	0.896369	0.283238	0.253886	0.503871
2014	Hebei	3	2204.7	678615	35.98	878407	1629.7	1118.4	4.4	1.49906e+06	728.09	8.6	29.22	84.36	750.29	160.76	2606711	75142	8714	0.149594	0.317	0.466594	0.0474214	0.217765	0.933421	0.233297	0.217765	0.466652
2014	Shanxi	4	996.8	453314	13.19	677419	506.9	393	3.7	227374	394.57	5.5	48.46	91.35	367.97	167.66	1247027	35775	2726	0.081567	0.2138	0.295367	0.017439	0.132057	0.894189	0.147683	0.132057	0.363396
2014	Neimenggu	5	739.9	27920.2	6.31	399841	392	214.6	3.4	294602	316.57	5	13.94	105.18	271.67	172.56	1080287	27068	2265	0.0590447	0.2782	0.337245	0.0164262	0.128165	0.760071	0.168622	0.128165	0.358001
2014	Liaoning	6	2083.5	240855	30.26	634592	1720.2	976.9	2.9	3.06137e+07	587.8	13	217.46	103.29	716.22	187.61	3242303	63374	8608	0.195146	0.5545	0.749646	0.108208	0.32895	0.877616	0.374823	0.32895	0.573542
2014	Jilin	7	806	130892	10.74	310694	545.2	250.1	2.2	3.81282e+06	297.54	6.6	28.58	94.91	512.89	165.62	789431	24395	2264	0.0652861	0.257	0.322286	0.0167785	0.129532	0.803832	0.161143	0.129532	0.359905
2014	Heilongjiang	8	1044	34804.7	79.09	498303	210.8	644	2.9	1.33308e+06	385.92	7.6	120.28	90.21	701.4	167.8	955820	37509	4324	0.0956845	0.3972	0.492885	0.0380059	0.194951	0.791062	0.246442	0.194951	0.441533
2014	Shanghai	9	1404.5	1.13104e+06	102.31	407678	12437	6633	9.2	2.89935e+07	595.48	24.8	592.45	135.74	554.65	239.53	4492192	93868	13821	0.396435	1	1.39644	0.396435	0.629631	0.901769	0.698218	0.629631	0.793493
2014	Jiansu	10	3503.3	1.45116e+06	83.64	2.08101e+06	6234.6	4677.7	8.7	6.17259e+07	1321.33	29	543.16	101.39	1787.11	204.16	13765378	422865	53117	0.599684	0.5693	1.16898	0.3414	0.584295	0.999662	0.584492	0.584295	0.764392
2014	Zhejiang	11	2632.6	2.66357e+06	91.16	1.65697e+06	4764.1	1770.4	12	2.43762e+07	1143.87	16.4	87.25	133.82	1442.62	224.45	7681473	290339	45679	0.445595	0.6818	1.12739	0.303806	0.551186	0.977806	0.563697	0.551186	0.742419
2014	Anhui	12	1175.7	155013	35.6	817239	2108.4	1377.1	8.9	1.45325e+06	549.18	7.4	169.83	69.31	386.34	180.59	2847303	95287	14648	0.152039	0.2351	0.387139	0.0357444	0.189062	0.976713	0.19357	0.189062	0.434812
2014	Fujian	13	1618.7	176838	90.21	738003	2098.9	768.9	7.7	1.51548e+07	694.26	7.1	39.19	112.37	594.66	202.59	3153831	110892	10949	0.193798	1	1.1938	0.193798	0.440225	0.737521	0.596899	0.440225	0.663495
2014	Jiangxi	14	975.1	307101	18.01	584039	983.3	424.6	5.2	761232	394.38	7.2	50.76	64.69	498.8	175.69	1284642	28803	4385	0.0855797	0.368	0.45358	0.0314933	0.177464	0.782502	0.22679	0.177464	0.421264
2014	Shandong	15	2949.1	627575	304.17	999449	5029.2	3660.5	5.4	3.08868e+07	1066.84	17	249.29	88.5	1730.75	181.88	11755482	230800	34353	0.441211	0.406	0.847211	0.179132	0.423239	0.999136	0.423605	0.423239	0.650569
2014	Henan	16	2016.4	510326	63.29	1.02711e+06	2830.4	1357.1	4	2.33922e+06	894.52	9.7	40.79	81.74	452.85	166.65	3372310	134256	12635	0.178561	0.2602	0.438761	0.0464615	0.215549	0.982537	0.21938	0.215549	0.464273
2014	Hubei	17	1266.1	190176	35.49	757282	2276	1344.9	5.5	8.51196e+06	620.43	10.5	580.68	79.21	895.95	190.14	3629506	91456	9955	0.185857	0.3741	0.559957	0.069529	0.263684	0.9418	0.279978	0.263684	0.513501
2014	Hunan	18	1498.3	71291.9	32.52	935322	1918.8	1036	6.2	3.01737e+06	663.67	7.6	97.93	70.15	768.26	167.27	3100446	77428	9393	0.141502	0.3002	0.441702	0.0424789	0.206104	0.933227	0.220851	0.206104	0.453987
2014	Guangdong	19	3597.7	3.02183e+06	390.49	1.34539e+06	12992.6	8623.3	8.9	6.01869e+07	2493.54	34.6	413.25	139.35	1971.21	201.53	13752869	424872	42941	0.770165	0.6016	1.37176	0.463331	0.680684	0.992421	0.685882	0.680684	0.825036
2014	Guangxi	20	1126.2	133090	26.43	555157	701.5	393.3	6.4	756626	465.87	4.5	11.58	74.75	429.03	166.12	848808	22793	3260	0.0770774	0.3314	0.408477	0.0255435	0.159823	0.782531	0.204239	0.159823	0.399779
2014	Hainan	21	223.9	175663	19.63	119922	364.4	198.4	11.2	170294	128.75	1.6	0.65	100.44	91.43	179.62	111010	3484	934	0.0542535	1	1.05425	0.0542535	0.232924	0.441874	0.527127	0.232924	0.482622
2014	Chongqing	22	963.4	56027.7	22.76	538637	2302.1	484.4	5.8	7.06236e+06	370.88	4.7	156.2	86.58	390.11	184.71	1664720	43797	7879	0.113923	0.3119	0.425823	0.0355325	0.188501	0.885348	0.212911	0.188501	0.434167
2014	Sichuan	23	2200.4	80618.3	67.07	1.34311e+06	1562.9	1120.6	6.3	1.89557e+07	909.59	16.3	199.05	81.18	1132.46	173.82	1960112	62145	11027	0.204661	0.4026	0.607261	0.0823966	0.287048	0.945386	0.303631	0.287048	0.535769
2014	Guizhou	24	580.6	2002.08	8.6	461266	860.5	436.8	4.9	885739	353.92	3.3	20.04	82.25	386.18	154.62	410132	15659	1682	0.053824	0.2824	0.336224	0.0151999	0.123288	0.733367	0.168112	0.123288	0.351124
2014	Yunnan	25	741.3	295018	11.15	589580	2461.1	402.2	5.5	469826	538.9	5.2	47.92	79.52	473.09	164.05	516572	12980	2102	0.081531	0.2687	0.350231	0.0219074	0.148011	0.845222	0.175116	0.148011	0.384723
2014	Xizang	26	48.1	201.53	0.86	101580	40.2	27.8	8.2	0	45.43	0.5		91.9	14.86	143.91	2943	130	30	0.0192804	0.2581	0.27738	0.00497627	0.0705427	0.508635	0.13869	0.0705427	0.265599
2014	Shannxi	27	1070.4	49839.2	20.21	590536	824.5	472.8	5.3	8.86438e+06	520.66	10.4	640.02	95.55	501.31	178.73	1606946	50753	6668	0.135483	0.3654	0.500883	0.0495056	0.222498	0.888424	0.250442	0.222498	0.471697
2014	Gansu	28	473.2	5731.24	4.81	430521	340.2	390.4	5	272311	264.01	2.8	114.52	79.46	197.03	159.76	464410	14380	1894	0.0472667	0.1837	0.230967	0.00868289	0.093182	0.806887	0.115483	0.093182	0.305257
2014	Qinghai	29	134.2	827.14	1.59	126793	60.4	49.4	4	12387.1	77.21	0.9	29.1	93.24	64.48	145.93	92528	2068	156	0.0160804	0.3441	0.36018	0.00553327	0.0743859	0.413048	0.18009	0.0743859	0.272738
2014	Ningxia	30	180.3	1733.57	2.3	88892.1	127.8	84	6.8	94388	91.89	0.8	3.18	104.04	96.37	165.26	186518	5799	1136	0.0315939	0.2287	0.260294	0.00722552	0.0850031	0.653132	0.130147	0.0850031	0.291553
2014	Xinjiang	31	734.3	8972	5.72	527301	375.4	386.4	4.3	497827	329.03	2.8	2.82	90.38	210.21	163.67	357812	6688	897	0.0477139	0.3628	0.410514	0.0173106	0.13157	0.641	0.205257	0.13157	0.362725
2013	Beijing	1	1186.8	3.77315e+06	185.73	219961	7467.6	4877.7	7.5	4.21063e+07	594	58.2	2851.72	159.53	513.6	215.62	2130618	58036	10037	0.619559	1	1.61956	0.619559	0.787121	0.972019	0.809779	0.787121	0.887198
2013	Tianjin	2	353.9	725108	11.51	130252	1053.7	930.8	5.4	7.11392e+06	183.78	3.6	276.16	89.88	255.71	175.26	3000377	68175	12904	0.148749	0.4265	0.575249	0.0634416	0.251876	0.875711	0.287625	0.251876	0.501873
2013	Hebei	3	2049.3	543080	25.33	808205	1166	809.3	2.7	1.34226e+06	651.66	8.6	31.56	81.91	687.29	144.98	2327418	65049	7618	0.144805	0.3494	0.494204	0.0505947	0.224933	0.910282	0.247102	0.224933	0.474271
2013	Shanxi	4	881.7	412508	8.18	599865	315.3	295.9	1.8	277592	358.16	6	52.77	85.55	344.65	144.22	1237698	34024	2885	0.0807277	0.2266	0.307328	0.0182929	0.135251	0.880176	0.153664	0.135251	0.367765
2013	Neimenggu	5	677.2	22709.6	4.56	352845	212.7	86.2	2	278411	293.71	5.9	38.74	107.73	240.98	146.59	1004406	26990	2133	0.0612179	0.305	0.366218	0.0186715	0.136644	0.746242	0.183109	0.136644	0.369653
2013	Liaoning	6	1631.4	228211	22.34	522757	1327.6	848.5	2	2.7795e+07	532.06	12.7	173.38	104.41	672.85	160.07	3331303	59090	7813	0.194576	0.6118	0.806376	0.119042	0.345024	0.85574	0.403188	0.345024	0.587388
2013	Jilin	7	695	105091	7.64	265265	159.6	100.4	1.7	3.19574e+06	269.63	6.7	34.72	86.22	476.86	138.36	698136	23709	6421	0.0664396	0.2861	0.35254	0.0190084	0.137871	0.782158	0.17627	0.137871	0.37131
2013	Heilongjiang	8	865.2	6482.07	85.75	434223	364.4	612.6	1.5	1.18216e+06	338.16	7.1	101.77	78.76	620.73	141.4	950335	37296	4307	0.0951522	0.4259	0.521052	0.0405253	0.201309	0.772702	0.260526	0.201309	0.448675
2013	Shanghai	9	1374.6	921223	78.3	317956	4422.6	2339.8	5.7	2.53899e+07	533.16	21.7	531.68	132.52	518.56	222.14	4047800	92136	13441	0.321431	1	1.32143	0.321431	0.566949	0.858083	0.660715	0.566949	0.75296
2013	Jiansu	10	3063.2	1.25948e+06	64.86	1735687	7173.1	3458.8	5.6	5.17727e+07	1133.21	30.5	527.5	100.03	1661.94	180.98	12395745	393942	48530	0.592523	0.5976	1.19012	0.354092	0.595056	0.999991	0.595062	0.595056	0.771399
2013	Zhejiang	11	2447.4	2.1266e+06	69.1	1.15645e+06	4305.2	1620	11.5	1.89884e+07	955.58	15.4	81.5	128.62	1334.31	205.77	6843562	263507	42158	0.442219	0.7181	1.16032	0.317558	0.563522	0.971323	0.58016	0.563522	0.750681
2013	Anhui	12	1124.6	129683	21.16	710745	1355.1	1051	4.7	995709	476.44	6.2	130.83	65.65	348	150.83	2477246	86000	14394	0.134139	0.246	0.38014	0.0329983	0.181654	0.955725	0.19007	0.181654	0.426209
2013	Fujian	13	1439.4	90848.3	66.13	654370	1710.5	709.8	5.8	1.01401e+07	624.34	7	44.69	114.02	489.12	183.1	2791966	100200	10426	0.185946	1	1.18595	0.185946	0.431215	0.727208	0.592973	0.431215	0.65667
2013	Jiangxi	14	868.6	265168	9.61	478613	739.5	437.9	3.2	650215	338.29	6.3	43.06	62.07	420.3	146.13	1106443	29519	4288	0.0791091	0.383	0.462109	0.0302988	0.174065	0.753352	0.231055	0.174065	0.417212
2013	Shandong	15	2537	535263	432.39	811453	4111.4	3527.7	4.6	22640508	946.39	17.5	179.4	85.62	1369.49	159.3	10528097	227403	31906	0.467474	0.4229	0.890374	0.197695	0.444629	0.998746	0.445187	0.444629	0.666805
2013	Henan	16	1747	445741	36.75	838961	1831.8	861.6	2.8	1.9325e+06	745.37	9.5	40.24	76.49	369.1	142.08	2953410	125091	11257	0.160629	0.2703	0.430928	0.0434179	0.20837	0.967073	0.215464	0.20837	0.456475
2013	Hubei	17	1153.2	167300	21	660229	1843.1	946	3.4	7.09448e+06	536.01	9.1	397.62	76.16	872.14	164.76	3117987	85826	9522	0.170133	0.3929	0.563033	0.0668453	0.258545	0.918399	0.281517	0.258545	0.508473
2013	Hunan	18	1219.6	53045	17.98	792941	1364.9	692.7	4	2.55658e+06	535.02	7.3	77.21	68.3	679.49	147.71	2703987	73558	8425	0.128239	0.3258	0.454039	0.0417803	0.204402	0.900373	0.22702	0.204402	0.452109
2013	Guangdong	19	3325.2	2.54391e+06	355.36	1.20075e+06	10279.1	7690.8	7.7	4.90638e+07	2176.09	33.3	529.39	138.16	1571.11	184.78	12374791	426330	40759	0.781367	0.6305	1.41187	0.492652	0.701892	0.994274	0.705933	0.701892	0.83779
2013	Guangxi	20	978.8	112996	9.23	505633	544.5	250.4	3.7	754924	405.7	5.2	7.34	62.2	370.73	141.46	817063	20700	2890	0.0671423	0.349	0.416142	0.0234327	0.153077	0.735697	0.208071	0.153077	0.391251
2013	Hainan	21	198.6	144738	13.61	105218	177.2	70.1	4.8	157958	117.56	1.3	3.87	95.87	92.3	158.26	93567	2882	769	0.0450326	0.8522	0.897233	0.0383768	0.1959	0.436676	0.448616	0.1959	0.442606
2013	Chongqing	22	778.8	24158.6	14.04	437663	999.8	213.7	3.5	5.46941e+06	318.47	4.9	90.28	80.16	360.2	159.86	1388199	36605	5794	0.0928348	0.3247	0.417535	0.0301435	0.173619	0.831637	0.208767	0.173619	0.416676
2013	Sichuan	23	1775.7	39295.8	34.03	1.07356e+06	925.9	721	3.8	1.60031e+07	759.54	15.6	148.58	77.5	948.31	153.04	1688902	58148	10298	0.179063	0.4271	0.606163	0.0764776	0.276546	0.912448	0.303081	0.276546	0.525876
2013	Guizhou	24	494.2	417.08	4.29	498759	667.5	322.4	3	707286	309.13	3.4	18.4	76.03	394.28	121.22	342541	16049	1717	0.0514331	0.245	0.296433	0.0126011	0.112255	0.757369	0.148217	0.112255	0.335044
2013	Yunnan	25	736.9	275528	8.36	538392	1182.3	503.4	3.1	552841	429.38	6.6	42	72.46	478.51	137.9	454278	11811	1729	0.0774878	0.2818	0.359288	0.0218361	0.14777	0.822573	0.179644	0.14777	0.384409
2013	Xizang	26	44.1	140.37	0.5	81114.9	33.8	19.9	3.7	0	39.65	0.5		85.13	13.06	115.1	4617	81	20	0.013987	0.2548	0.268787	0.00356389	0.0596983	0.444205	0.134393	0.0596983	0.244332
2013	Shannxi	27	940.9	41175.1	13.21	516240	552.1	293.7	2.7	6.8831e+06	440.81	9.5	533.28	93.32	526.26	148.37	1401480	45809	6099	0.123472	0.3747	0.498172	0.046265	0.215093	0.863529	0.249086	0.215093	0.463781
2013	Gansu	28	460.3	3933.44	2.93	389591	225.1	127.5	3	245034	227.33	3.1	99.99	76.53	196.09	128.39	400743	12472	1731	0.0425945	0.195	0.237594	0.00830593	0.0911369	0.767163	0.118797	0.0911369	0.301889
2013	Qinghai	29	117.8	9.62	1.11	109343	35.3	23.8	2.3	8952.2	64.53	1	26.89	93.88	57.55	118.01	89540	2039	145	0.017486	0.3594	0.376886	0.00628447	0.0792746	0.420682	0.188443	0.0792746	0.281558
2013	Ningxia	30	150.3	948.55	1.6	74046.6	86.3	32.1	3.7	79315.2	75.71	0.8	1.43	95.87	89.8	136.74	167494	4817	1073	0.0280881	0.2343	0.262388	0.00658104	0.0811236	0.618348	0.131194	0.0811236	0.284822
2013	Xinjiang	31	628.6	6133.04	4.07	432624	50.6	187.6	2.4	496520	298.29	2.9	3	94.24	186.36	143.4	314257	6668	1078	0.0459696	0.3917	0.43767	0.0180063	0.134188	0.613191	0.218835	0.134188	0.366316

## Sheet: SBM
year	province	Chemical fertilizer(10000tons)	Agricultural chemical(tons)	Agro-film(tons)	Diesel fuel(10000tons)	Turn the soil(1000 hm2)	Irrigation(1000 hm2)	Gross output value of agriculture, forestry, livestock and fisheries	Number of agricultural laborers (10,000)	Gross power of agricultural machinery	Tatal Carbon Emissions
2021	Beijing	6.3	2334	7174	1.6	117.85	109.4	269.51	27	121.25	34.7963
2021	Tianjin	15.66	1742	7139	2	437	299.1	509.26	34	372.48	113.948
2021	Hebei	276.87	52691	102039	134.5	8097.2	4470	7018.67	777	8096.81	1569.88
2021	Shanxi	105.64	23594	47890	25.8	3587.95	1517.4	2134.02	401	1654.25	609.738
2021	Neimenggu	241.9	26692	100260	80.7	8743.34	3199.1	3815.12	422	4239.42	1620.46
2021	Liaoning	135.03	43386	114384	58.7	4328.94	1632.5	4927.73	600	2552.6	1211.58
2021	Jilin	223	45139	47651	64.8	6187.06	1905.4	2972.32	454	4149.23	1212.49
2021	Heilongjiang	238.97	57090	61009	140.3	15065	6171.6	6459.97	516	6912.13	2299.51
2021	Shanghai	6.59	2384	11712	3.1	264.35	165	268.93	25	102.74	63.6275
2021	Jiansu	275.56	63547	105775	104.3	7514.45	4224.7	8279.72	630	5148.24	1624.8
2021	Zhejiang	68.26	34563	69687	176.9	2014.59	1415.7	3579.21	206	1773.65	584.896
2021	Anhui	284.73	75993	102605	74.4	8886.77	4608.8	6004.31	779	6924.31	1856.17
2021	Fujian	96.63	41689	46304	78	1651.87	1110.4	5200.97	301	1270.52	823.668
2021	Jiangxi	108.59	51629	52196	29.9	5672.94	2038.5	3998.09	424	2695.35	1196.63
2021	Shandong	371.03	108230	259678	122.2	10948.6	5293.6	11468	1316	11186.1	2655.51
2021	Henan	624.66	97432	140352	95.3	14705.1	5463.1	10501.2	1172	10650.2	2793.97
2021	Hubei	262.62	90468	57268	62.4	8109.24	3086	8296.44	881	4731.46	1772.28
2021	Hunan	219.06	91114	79094	46	8504.26	3192.9	7662.36	801	6676.4	2037.7
2021	Guangdong	212.87	77440	43027	85.4	4498.36	1776.5	8305.84	753	2524.48	1312.56
2021	Guangxi	251.89	64233	45404	50.2	6177.52	1731	6524.39	842	3886.35	1476.65
2021	Hainan	40.77	18729	34246	13.7	684.78	292.2	2014.79	169	630.75	238.923
2021	Chongqing	89.05	16038	41159	21.3	3409.26	698.3	2935.65	366	1532.45	691.306
2021	Sichuan	207.16	40974	116968	47	9999.92	2992.2	9383.32	1506	4833.88	2440.63
2021	Guizhou	75.98	7048	44224	10.4	5422.88	1165.5	4691.97	618	2705.41	973.957
2021	Yunnan	187.33	41104	117326	28.3	7057.24	1978.1	6351.82	1187	2838.89	1812.88
2021	Xizang	4.33	485	1753	3.7	274.19	282.8	255.34	69	595.9	440.278
2021	Shannxi	200.7	11643	44294	91.9	4189.27	1336.8	4313.44	611	2431.21	733.527
2021	Gansu	77.05	28107	170728	36	3997.94	1338.6	2439.54	580	2384.85	905.684
2021	Qinghai	4.89	1069	7159	6.9	583.87	219.2	528.53	69	493.32	471.42
2021	Ningxia	37.46	2204	17958	20.5	1175.91	552.5	759.81	81	653.82	283.178
2021	Xinjiang	240.69	20388	261479	85.8	6387.42	4893.4	5143.12	455	2995.88	1492.09
2020	Beijing	6.06	2149	7562	1.7	98.18	109.35	263.43	28	120.22	30.582
2020	Tianjin	15.29	1997	7521	2	419.17	299.12	476.44	36	365.08	113.14
2020	Hebei	285.71	54289	103742	140.5	8089.44	4470.03	6742.49	815	7965.74	1557.17
2020	Shanxi	107.41	24866	48592	26	3541.51	1517.38	1935.84	424	1595.26	561.138
2020	Neimenggu	207.69	23426	95297	78.1	8882.81	3199.12	3472.36	443	4056.58	1551.43
2020	Liaoning	137.57	44722	114381	59.2	4287.78	1632.54	4582.56	631	2471.26	1202.85
2020	Jilin	225.29	46930	51364	65.8	6150.99	1905.44	2976	472	3896.95	1151.37
2020	Heilongjiang	224.22	60749	70501	138.5	14910.1	6171.61	6438.11	538	6775.09	2276.13
2020	Shanghai	6.89	2644	12864	14.6	255.16	165.05	279.82	27	102.12	71.8471
2020	Jiansu	280.75	65703	111776	108.6	7478.4	4224.73	7952.59	675	5213.83	1608.65
2020	Zhejiang	69.61	36561	66892	188.6	2014.5	1415.7	3496.94	208	1813.17	586.63
2020	Anhui	289.9	83294	103299	75.2	8817.99	4608.83	5680.91	815	6799.5	1831.42
2020	Fujian	100.81	43163	51824	78.4	1631.27	1110.42	4901.07	323	1260.2	811.752
2020	Jiangxi	108.81	52708	52296	30	5644.37	2038.49	3820.74	455	2591.05	1181.31
2020	Shandong	380.88	114311	265659	126.4	10889.1	5293.56	10190.6	1373	10964.7	2605.33
2020	Henan	647.98	102400	151717	97.4	14688	5463.07	9956.35	1223	10463.7	2739.5
2020	Hubei	267.32	93143	58039	62.8	7974.39	3086.04	7303.64	897	4626.07	1711.98
2020	Hunan	223.73	101450	83005	45.2	8400.13	3192.9	7511.96	836	6588.95	1978.57
2020	Guangdong	219.8	83217	42558	85.8	4451.81	1776.46	7901.92	767	2495.43	1310.56
2020	Guangxi	247.85	66026	48712	52.8	6107.32	1731.03	5913.28	866	3901.4	1445.02
2020	Hainan	42.61	19747	30580	15	676.86	292.21	1821.02	171	615.57	232.831
2020	Chongqing	89.83	16205	41694	21.3	3372.54	698.32	2749.05	378	1497.99	670.913
2020	Sichuan	210.82	42130	118818	47.1	9849.89	2992.24	9216.4	1542	4754	2410.59
2020	Guizhou	78.78	8423	45411	10.8	5475.35	1165.49	4358.62	634	2582.36	978.509
2020	Yunnan	196.65	44846	121558	30.4	6989.67	1978.07	5920.52	1226	2786.75	1796.68
2020	Xizang	4.4	714	1866	3.8	272.08	282.82	233.53	69	576.78	422.103
2020	Shannxi	201.91	11951	44724	93.4	4160.85	1336.81	4056.61	632	2387.96	728.989
2020	Gansu	80.36	40312	152956	36.1	3931.82	1338.6	2103.61	597	2289.53	859.768
2020	Qinghai	5.45	1233	7378	6.5	571.42	219.25	507.1	71	491.41	473.546
2020	Ningxia	38.06	2174	16388	21.4	1174.23	552.53	703.07	83	644.09	266.056
2020	Xinjiang	248.23	21823	259674	85.2	6280.01	4893.35	4315.61	460	2929.44	1404.1
2019	Beijing	6.17	2257	7699	1.8	88.55	109.24	281.7	42.39	122.84	28.2897
2019	Tianjin	16.24	2171	8096	2.1	410.27	304.8	414.35	43	359.84	106.382
2019	Hebei	297.27	57344	103211	200.1	8132.69	4482.16	6061.46	938	7830.72	1541.11
2019	Shanxi	108.41	25319	48555	26.4	3524.42	1519.34	1626.54	461.64	1517.57	524.359
2019	Neimenggu	218.44	27278	94194	77.4	8885.02	3199.19	3176.34	475.2	3866.42	1519.25
2019	Liaoning	139.91	51074	113505	59.9	4217.1	1629.18	4368.25	696.4	2353.89	1126.2
2019	Jilin	227.06	48658	53130	65.7	6117.05	1909.5	2442.73	489.61	3653.74	1158.19
2019	Heilongjiang	223.27	64267	71831	137.4	14770.1	6177.59	5929.97	569.2	6359.08	#VALUE!
2019	Shanghai	7.53	2771	13213	13	261.39	190.76	284.84	32.2	98.04	67.8786
2019	Jiansu	286.21	67396	114153	108.9	7442.63	4205.44	7503.15	706.06	5111.95	#VALUE!
2019	Zhejiang	72.5	38572	66737	190.5	1999.62	1405.43	3355.25	244.41	1908.04	550.847
2019	Anhui	298.02	88271	103735	74.7	8781.96	4580.84	5162.13	1346.9	6650.47	#VALUE!
2019	Fujian	106.26	45477	58507	81.2	1599.29	1076.78	4636.56	369	1237.73	768.11
2019	Jiangxi	115.57	62701	52020	30.1	5521.18	2036.14	3481.29	489.8	2470.66	#VALUE!
2019	Shandong	395.34	120342	267113	137.6	10933.1	5271.37	9671.67	1445.9	10679.8	2512.86
2019	Henan	666.72	107231	150762	100.1	14714	5328.95	8541.77	1251.26	10357	2637.46
2019	Hubei	273.89	97024	58801	63.5	7815.89	2968.99	6681.85	1107.24	4515.73	#VALUE!
2019	Hunan	229.01	105548	83792	44.8	8122.79	3176.11	6405.06	1409.24	6471.82	#VALUE!
2019	Guangdong	225.79	87489	43842	85.5	4357.38	1773.4	7175.89	823	2455.79	1197.35
2019	Guangxi	252.04	68144	47577	53.4	5989.21	1713.08	5498.81	1388	3840.04	1362.94
2019	Hainan	46.26	21358	30550	15.7	676.24	290.63	1689.4	175.15	581.23	225.131
2019	Chongqing	91.08	16542	42559	21.2	3345.74	697.68	2337.81	381.48	1464.67	645.295
2019	Sichuan	222.77	46290	123235	47	9692.98	2954.09	7889.35	1579.5	4682.3	#VALUE!
2019	Guizhou	83.18	9210	44121	11.3	5481.56	1153.99	3888.99	700.448	2484.6	932.236
2019	Yunnan	204.03	47441	122139	26.2	6938.86	1922.49	4935.73	1260.51	2714.4	1660.14
2019	Xizang	4.82	802	1492	3.3	271.53	275.94	212.81	35.7	559.02	422.4
2019	Shannxi	202.52	12240	44780	93.8	4132.09	1285.16	3536.8	803	2331.49	715.017
2019	Gansu	80.88	41938	152253	39.1	3831.57	1328.86	1887.58	706	2174.01	807.702
2019	Qinghai	6.19	1398	7780	6.6	553.54	213.33	454.35	90	484.24	386.018
2019	Ningxia	38.44	2245	15600	21.5	1152.96	538.29	584.85	90.6	632.15	244.192
2019	Xinjiang	257.76	22948	262677	94.2	6169.99	4959.89	3850.65	489.16	2788.97	1382.9
2018	Beijing	7.29	2574	8243.3	1.93	103.79	109.67	296.77	45.41	125.65	38.4227
2018	Tianjin	16.95	2190	9069.82	2.2	429.27	304.66	390.5	45	347.98	112.963
2018	Hebei	312.4	61450	109833	217.56	8197.13	4492.33	5707	982	7706.2	1604.83
2018	Shanxi	109.61	26543	49067.4	27.6	3555.16	1518.68	1460.64	477.79	1441.09	535.002
2018	Neimenggu	222.67	29585	93969.2	79.2	8824.07	3196.52	2985.32	507.3	3663.66	1526.17
2018	Liaoning	145.02	55070	117976	62.37	4207.11	1619.33	4061.93	711.8	2243.72	1138.11
2018	Jilin	228.3	50991	56216	67.34	6080.89	1893.05	2184.34	508.58	3466	1156.63
2018	Heilongjiang	245.64	74182	77431	147.42	14673.3	6119.57	5624.29	606.166	6084.65	2240.71
2018	Shanghai	8.37	3177	14780.8	13.12	282.27	190.76	289.58	33.4	93.97	77.8983
2018	Jiansu	292.45	69600	116064	109.36	7520.23	4179.83	7192.46	737.92	5017.71	1635.03
2018	Zhejiang	77.76	43725	68731	198.8	1978.68	1440.8	3157.25	278.13	2009.33	575.773
2018	Anhui	311.8	94177	97828	75.5	8771.11	4538.29	4672.71	1353.6	6543.81	1769.31
2018	Fujian	110.74	49143	60002	82.37	1577.31	1085.18	4229.52	400	1228.27	786.818
2018	Jiangxi	123.2	77183	52218	30.93	5555.81	2032.02	3148.57	527.9	2381.97	1147.03
2018	Shandong	420.35	129882	276935	147.47	11076.8	5235.99	9397.39	1534.5	10415.2	2634.5
2018	Henan	692.79	113603	152838	103.92	14783.4	5288.69	7757.94	1302.71	10204.5	2772.1
2018	Hubei	295.82	103317	63554	65.1	7952.9	2931.9	6207.83	1147.05	4424.61	1783.11
2018	Hunan	242.61	114155	85397.3	44.56	8111.09	3164	5361.62	1462.38	6338.57	1933.26
2018	Guangdong	231.32	93684	44814	88.52	4279.36	1775.21	6318.12	864	2429.94	1267.61
2018	Guangxi	255.05	69714	47195.1	52.69	5972.38	1706.88	4909.24	1404	3750.82	1410.6
2018	Hainan	48.37	23250	25539	20.63	712.94	290.48	1535.73	177.09	565.82	255.956
2018	Chongqing	93.17	17191	44625	21.4	3348.49	696.94	2052.41	390.62	1428.12	682.154
2018	Sichuan	235.21	51276	120186	46.91	9615.32	2932.54	7195.65	1618	4603.88	2416.84
2018	Guizhou	89.48	11122	55030.7	11.09	5477.16	1132.24	3619.52	764.962	2376.65	977.462
2018	Yunnan	217.37	52591	119685	25.37	6890.77	1898.07	4108.88	1295.3	2693.51	1746.93
2018	Xizang	5.19	982	1777.82	3.01	270.38	264.53	195.47	36.5	545.78	419.002
2018	Shannxi	229.64	12550	44146.7	92.58	4091.01	1274.99	3239.99	804	2311.79	744.533
2018	Gansu	83.17	42864	161272	40.77	3773.55	1337.54	1659.36	721	2102.8	807.438
2018	Qinghai	8.32	1784	7556.34	6.44	557.25	214.04	405.93	95	472.09	405.166
2018	Ningxia	38.37	2266	14975.2	21.69	1164.57	523.45	575.77	98.3	621.88	235.694
2018	Xinjiang	254.99	23732	269839	95.54	6068.89	4883.46	3637.79	539.62	2731.79	1363.41
2017	Beijing	8.55	2726	8972.6	2.25	120.94	115.48	308.32	48.8	133.51	57.459
2017	Tianjin	18.01	2353	10906.4	14.03	439.52	306.62	382.07	48	464.65	121.291
2017	Hebei	322	77623	128100	224.55	8381.65	4474.67	5373.38	1086	7580.58	1674.68
2017	Shanxi	112	28831	49997.6	28.51	3577.62	1511.21	1418.73	500.39	1376.3	543.646
2017	Neimenggu	235.04	35618	94306.3	73.59	9014.22	3174.83	2813.54	533.5	3483.55	1568.1
2017	Liaoning	145.47	57474	124791	69.33	4172.32	1610.55	3851.62	714.8	2215.14	1143.9
2017	Jilin	231.02	56294	60752	67.6	6086.2	1893.05	2064.29	526.54	3284.65	1166.08
2017	Heilongjiang	251.2	83218	79770	146.82	14767.6	6030.97	5586.63	632.028	5813.76	2316.46
2017	Shanghai	8.9	3523	15664.3	14.49	284.95	190.76	292.61	34.62	121.84	83.8362
2017	Jiansu	303.85	73167	115085	108.96	7556.4	4131.88	7161.21	769.9	4991.41	1670.66
2017	Zhejiang	82.63	46303	67891	201.6	1981.11	1444.7	3093.36	319.22	2072.27	585.165
2017	Anhui	318.72	99394	97601	75.49	8726.68	4504.14	4597.94	1363.3	6312.86	1782.69
2017	Fujian	116.32	52167	62415	83.61	1549.34	1064.84	3947.16	418	1232.42	798.168
2017	Jiangxi	134.97	87737	53509	29.6	5638.46	2039.42	3069.01	572.3	2309.6	1155.64
2017	Shandong	439.96	140670	287098	157.75	11107.8	5191.06	9140.36	1622.5	10144	2694.89
2017	Henan	706.7	120713	157298	108.84	14732.5	5273.63	7562.53	1375.13	10038.3	2787.68
2017	Hubei	317.93	109588	65876	66.31	7956.14	2919.17	6129.72	1196.22	4335.09	1802.87
2017	Hunan	245.26	116023	85208.7	44.16	8321.97	3145.87	5213.48	1515.16	6254.83	1935.54
2017	Guangdong	258.3	112958	45866.9	77.71	4227.51	1774.61	5969.87	933	2410.77	1308.33
2017	Guangxi	263.83	72495	47693	56.83	5969.88	1669.87	4698.71	1415	3658.33	1427.5
2017	Hainan	51.36	33408	27641.9	16.17	709.44	289.25	1488.86	183.53	569.8	262.165
2017	Chongqing	95.46	17467	45478.8	21.67	3339.56	694.26	1902.47	402.91	1352.6	691.334
2017	Sichuan	241.95	55751	130993	46.72	9575.05	2873.1	6955.55	1661.5	4420.3	2466.59
2017	Guizhou	95.65	13399	51138.4	11.41	5659.37	1114.12	3413.86	828.016	2181.43	1008.65
2017	Yunnan	231.94	57675	120150	85.87	6790.8	1851.42	3872.93	1380.11	3534.53	1784.41
2017	Xizang	5.53	1076	1870.28	5.59	254.05	261.23	178.16	37.3	523.09	416.363
2017	Shannxi	232.15	13335	43953.6	93.43	4063.88	1263.09	3077.62	805	2242.51	748.183
2017	Gansu	84.49	51995	172188	45.54	3752.03	1331.43	1559.64	733	2018.59	811.265
2017	Qinghai	8.67	1875	8415.78	6.41	555.31	206.61	364.1	101	462.35	426.255
2017	Ningxia	40.8	2540	15087.3	22.02	1132.63	511.45	517.42	106.3	605.38	233.486
2017	Xinjiang	250.74	27670	252646	88.25	5886.96	4952.29	3326.59	546.2	2638.84	1343.57
2016	Beijing	9.65	3031	9866.9	2.53	145.55	128.47	338.06	49.6	144.45	73.9293
2016	Tianjin	21.78	3307	11644	14.89	443.66	306.62	395.57	51	470	131.713
2016	Hebei	331.79	81691	138434	218.65	8467.51	4457.64	5299.66	1186	7401.97	1711.73
2016	Shanxi	117.07	30550	48921.9	29.23	3591.54	1487.29	1429.91	522.26	1744.26	536.333
2016	Neimenggu	234.64	32339	95631.2	81	8957.21	3131.53	2803.55	555.9	3331.09	1552.36
2016	Liaoning	148.06	56264	137273	70.71	4242.73	1572.99	3764.09	705.414	2168.45	1289.27
2016	Jilin	233.61	58523	59565	67.04	6063.25	1832.17	2167.89	546.24	3105.27	1240.23
2016	Heilongjiang	252.75	82474	82575	145.46	14829.5	5932.74	5202.87	664.224	5634.27	2163.61
2016	Shanghai	9.13	3913	17061.9	13.69	303.78	189.81	300.84	37.5	122.31	82.7527
2016	Jiansu	312.52	76184	113941	108.71	7639.9	4054.07	7178.96	814.84	4906.55	1729.56
2016	Zhejiang	84.48	49482	67300	203.25	1946.46	1446.31	3038.49	351.64	2136.69	618.836
2016	Anhui	327.01	105704	96966	75.68	8790.1	4437.46	4432.32	1383.5	6867.5	1814.5
2016	Fujian	123.84	55387	62424	86.3	1548.8	1055.37	3784.24	450	1269.09	818.202
2016	Jiangxi	141.97	92188	52757	27.82	5668.88	2036.83	3019.87	608.7	2201.62	1121.32
2016	Shandong	456.46	148640	297961	162.51	11278.6	5161.16	9075.6	1706.9	9797.61	2742.44
2016	Henan	715.03	127107	163149	112.44	14902.7	5242.92	7405.42	1545.91	9854.96	3057.58
2016	Hubei	327.96	117401	67306	65.85	7908.5	2905.57	5863.98	1246.66	4187.75	1734.11
2016	Hunan	246.44	118661	84679	43.69	8341.5	3132.37	5057.52	1587.32	6097.54	1953.92
2016	Guangdong	261.02	113652	45505	79.89	4181.56	1771.71	5817.55	987	2390.5	1348.1
2016	Guangxi	262.14	85694	48445	63.6	5966.74	1646.07	4560.2	1423	3527.26	1490.23
2016	Hainan	50.62	34028	26704	19.86	731.9	289.95	1433.88	187.45	516.57	280.79
2016	Chongqing	96.14	17604	45264.7	21.63	3333.1	690.6	1851.6	419.19	1318.66	737.247
2016	Sichuan	248.98	58038	132384	46.87	9493.82	2813.55	6816.92	1709	4267.32	2616.71
2016	Guizhou	103.67	13677	51053	11.16	5604.8	1088.07	3123.13	883.025	2041.06	1026.8
2016	Yunnan	235.58	58601	115926	84.8	6786.62	1809.39	3704.69	1474.04	3440.64	1760.39
2016	Xizang	5.91	1091	1784.33	6.25	263.15	251.53	172.97	37.7	635.14	446.541
2016	Shannxi	233.05	13190	43716.6	92.77	4160.15	1251.39	2994.83	805	2171.91	742.338
2016	Gansu	93.42	69915	195092	44.17	3749.2	1317.51	1443.12	750	1903.9	881.315
2016	Qinghai	8.76	1939	7943.9	6.39	557.75	202.35	338.8	103	458.56	403.222
2016	Ningxia	40.72	2587	15136.8	22.48	1118.85	515.15	496.27	117.6	580.54	232.517
2016	Xinjiang	250.19	27596	266198	87.78	5921.27	4982.03	3165.92	573.87	2552.15	1317.87
2015	Beijing	10.53	3174	10401.5	2.78	172.14	137.35	368.24	50.3	186.05	86.7664
2015	Tianjin	21.78	3528	10551.9	15.5	433.28	308.87	378.44	53	546.92	132.09
2015	Hebei	335.49	83328	137983	293.19	8457.76	4447.98	5291.68	1292	11102.8	1772.82
2015	Shanxi	118.55	31035	47863.9	29.85	3612.65	1460.28	1424.96	549.93	3351.65	541.694
2015	Neimenggu	229.35	32961	95020.9	80.39	8423.68	3086.9	2761.56	584.3	3805.11	1556
2015	Liaoning	152.09	59875	141942	72.47	4335.47	1520.31	4057.59	689.419	2813.86	1296.66
2015	Jilin	231.24	62285	59164	66.68	5997.91	1790.87	2292.97	566.9	3152.54	1238.8
2015	Heilongjiang	255.31	82949	83097	145.02	14811.9	5530.84	5030.06	694.223	5442.29	2157.96
2015	Shanghai	9.92	4415	18030.2	13.42	350.64	188.21	327.71	38.61	119.01	93.7163
2015	Jiansu	319.99	78100	113243	108.58	7693.7	3952.5	6980.37	845.69	4825.49	1755.08
2015	Zhejiang	87.52	56458	67458	203.24	1977.8	1432.15	2845.56	387.66	2360.73	650.042
2015	Anhui	338.69	111048	97943	75.69	9598.29	4400.34	4183.14	1396.2	6580.99	1838.3
2015	Fujian	123.8	55770	62067	86.23	1617.17	1061.65	3399.3	480	1384.13	799.023
2015	Jiangxi	143.58	93873	53977	28.76	5688.41	2027.67	2808.37	645.3	2260.82	1133.44
2015	Shandong	463.5	151004	301575	165.83	11381	4964.43	9283.92	1795.4	13353	2700.15
2015	Henan	716.09	128748	162001	114.7	14879.7	5210.64	7299.58	1718.9	11710.1	3099.9
2015	Hubei	333.87	120685	71321	65.61	7983.43	2899.15	5387.13	1304.21	4468.12	1754.5
2015	Hunan	246.54	122353	83989	43.64	8355.22	3113.32	4682.31	1618.71	5894.06	1976.45
2015	Guangdong	256.46	113782	46795	78.7	4194.55	1771.26	5303.63	1046	2696.79	1355.24
2015	Guangxi	259.86	74916	46276	64.78	6078.81	1618.79	4197.12	1427	3803.18	1506.54
2015	Hainan	51.14	39800	32433	21.72	757.5	263.99	1294	189.95	511.59	285.725
2015	Chongqing	97.72	18199	45161.7	21.39	3311.32	687.19	1609.05	440.3	1299.73	747.064
2015	Sichuan	249.83	58912	132170	46.87	9451.06	2735.09	6377.84	1758.4	4404.55	2637.07
2015	Guizhou	103.69	13722	49403	10.98	5532.9	1065.43	2740.93	937.578	2575.15	1038.68
2015	Yunnan	231.87	58648	113104	86.26	6818.64	1757.71	3438.73	1478.41	3333.04	1746.83
2015	Xizang	6.03	1074	1866.29	5.36	229.69	247.8	149.46	41.2	619.69	451.979
2015	Shannxi	231.95	13092	43068.4	92.32	4050	1236.77	2821.56	803	2667.27	740.351
2015	Gansu	97.92	78848	183735	42.71	3768.38	1306.72	1386.18	768	2684.95	890.932
2015	Qinghai	10.13	1956	7377	6.54	558.39	196.99	319.27	105	453.87	391.516
2015	Ningxia	40.09	2593	15641.5	22.18	1132.43	506.53	484.46	125.5	831.26	228.753
2015	Xinjiang	248.09	25838	268901	86.3	5175.47	4944.92	2968.39	569.55	2489.32	1291.49
2014	Beijing	11.64	3603	10902.9	3.36	194.64	143.11	420.07	52.41	195.76	95.3905
2014	Tianjin	23.27	3642	12274	15.33	443.01	308.87	367.75	56	552.33	136.317
2014	Hebei	335.61	86329	137918	291.02	8454.9	4404.22	5373.76	1338	10942.9	1783.28
2014	Shanxi	119.61	31029	48380.5	30.59	3664.57	1408.17	1440.6	594.71	3286.2	537.69
2014	Neimenggu	222.67	30875	89409.4	74.41	8079.08	3011.88	2786.54	609.4	3632.55	1501.89
2014	Liaoning	151.55	60294	146207	74.51	4219.8	1473.97	3949.39	687.864	2730.22	1273.97
2014	Jilin	226.66	59517	57858	65.31	5890.5	1628.43	2302.04	586.53	2919.09	1207.52
2014	Heilongjiang	251.93	87381	84424	144.97	14497.7	5305.2	4865.8	719.197	5155.52	2149.59
2014	Shanghai	10.15	4666	19286.8	12.63	369.91	184.09	343.78	37.84	117.76	99.4717
2014	Jiansu	323.61	79531	119846	107.45	7615.79	3890.53	6402.75	890.37	4649.98	1762.81
2014	Zhejiang	89.62	58748	65677	200.72	1986.77	1425.37	2773.7	425.5	2420.13	693.294
2014	Anhui	341.39	113974	96155	73.44	9500.18	4331.69	4024.2	1415.3	6365.83	1802.66
2014	Fujian	122.61	56391	60932	86.25	1670.17	1116.12	3247.11	493	1368.35	746.716
2014	Jiangxi	142.87	94764	53122	28.65	5667.34	2001.57	2670.18	680.9	2118.39	1129.59
2014	Shandong	468.08	156350	305168	168.26	11316.6	4901.95	8988.18	1878.6	13101.4	2676.82
2014	Henan	705.75	129866	163477	115.95	14731.5	5101.15	7244.34	1896.55	11476.8	3079.28
2014	Hubei	348.27	126099	69186	67.33	7791.42	2855.32	5162.94	1374.29	4292.9	1762.56
2014	Hunan	247.8	124277	82946	42.59	8398.63	3101.7	4577.08	1651.37	5672.1	1979.85
2014	Guangdong	249.58	112664	46206	77.59	4225.19	1770.99	5053.72	1112	2632.37	1336.94
2014	Guangxi	258.68	71999	44087	64.65	5855.03	1600	3947.73	1450	3567.49	1494.49
2014	Hainan	49.46	39900	28100	22.99	779.4	259.92	1227.14	195.59	517.31	280.646
2014	Chongqing	97.26	18437	43824	22.46	3288.58	677.26	1485.78	463.78	1243.34	745.407
2014	Sichuan	250.19	59385	130263	46.63	9377.7	2666.32	5888.09	1804	4160.12	2652.26
2014	Guizhou	101.29	13425	48949	10.88	5510.5	981.83	2120.27	990.808	2458.4	1016.9
2014	Yunnan	226.86	57225	110993	84.75	6842.84	1708.97	3307.82	1515.27	3215.03	1738.44
2014	Xizang	5.34	1012	1723.8	5.06	227.1	244.03	138.72	43.7	570.82	447.426
2014	Shannxi	230.19	12793	41478.7	91.21	4053.87	1226.49	2748.59	795	2552.13	742.605
2014	Gansu	97.6	77832	176169	38.56	3775.83	1297.06	1307.31	782	2545.71	888.808
2014	Qinghai	9.74	1886	7045.86	6.56	553.7	182.49	327.49	107	440.9	391.092
2014	Ningxia	39.67	2586	15281.3	22.17	1126.76	498.91	448.18	134.5	813.02	229.958
2014	Xinjiang	236.98	30439	262921	80.05	5074.23	4831.89	2881.48	574.1	2341.76	1259.08
2013	Beijing	12.78	3864	12356.5	3.7	237.29	153.02	421.78	55.4	207.72	103.515
2013	Tianjin	24.34	3639	12901	15.33	441.34	308.87	351.12	56	554.18	136.495
2013	Hebei	331.04	86720	136006	294.05	8416.01	4349.03	5284.43	1375	10762.7	1767.25
2013	Shanxi	121.02	30534	46399	30.82	3667.89	1382.79	1372.02	591.65	3183.3	528.825
2013	Neimenggu	202.42	31332	80822	66.78	7823.05	2957.76	2702.69	632.6	3430.57	1436.36
2013	Liaoning	151.76	60035	146068	73.46	4154.41	1407.84	3878.89	683.802	2631.98	1293.74
2013	Jilin	216.79	51011	58485	68.7	5632.95	1510.13	2276.4	607.09	2730.04	1192.59
2013	Heilongjiang	244.96	84016	85378	140.33	14212	5342.12	4560.19	666.7	4849.28	2121.27
2013	Shanghai	10.78	5019	19436	13.03	391.3	184.09	342.29	43.43	113.17	105.144
2013	Jiansu	326.83	81157	116846	106.8	7597.93	3785.27	6124.25	929.63	4405.62	1770.87
2013	Zhejiang	92.43	62198	64663	198.8	2062.45	1409.39	2780.11	460.98	2462.2	759.254
2013	Anhui	338.4	117774	94882	73.43	9364.9	4305.53	3818.73	1469.7	6140.28	1794.29
2013	Fujian	120.57	57804	59154	85.98	1740.96	1122.42	3057.36	511	1336.76	740.734
2013	Jiangxi	141.58	99922	51401	29.26	5636.98	1995.6	2529.69	722.8	2014.13	1116.95
2013	Shandong	472.66	158384	318727	174.64	11136.6	4729.03	8577.06	1973.9	12739.8	2731.31
2013	Henan	696.37	130058	167794	113.43	14586.5	4969.11	6938.24	2043.95	11150	3069.88
2013	Hubei	351.93	127152	66310	65.73	7731.26	2791.41	4920.13	1458.59	4081.05	1760.38
2013	Hunan	248.19	124298	82406.8	41.73	8352.67	3084.3	4432.69	1656.01	5433.99	1958.5
2013	Guangdong	243.91	110090	45781	75.27	4178.17	1770.76	4802.01	1172	2564.89	1376.52
2013	Guangxi	255.7	69037	41479	63.3	6076.46	1586.37	3755.19	1478	3382.98	1527.79
2013	Hainan	47.57	43478	23333	22.05	772.48	260.93	1125.93	199.41	502.1	316.118
2013	Chongqing	96.64	18354	42860	21.63	3318.49	675.18	1418.27	495.08	1198.88	743.686
2013	Sichuan	251.14	59954	127854	46.28	9371.69	2616.54	5620.27	1854	3953.09	2626.85
2013	Guizhou	97.42	13480	47495	10.95	5388.73	926.9	1664.49	1039.88	2240.8	988.561
2013	Yunnan	219.02	54782	106606	82.25	6848.56	1660.27	3097.5	1559.25	3070.33	1712.13
2013	Xizang	5.7	1031	1335.7	5.78	225.77	239.27	128	45.1	517.3	456.666
2013	Shannxi	241.73	12998	40847.1	91.03	4108.22	1209.94	2569.78	791	2452.72	748.53
2013	Gansu	94.71	77760	165791	34.35	3779.84	1284.08	1233.78	801	2418.46	855.568
2013	Qinghai	9.8	1997	6472.24	6.52	555.77	186.9	310.3	110	410.58	390.995
2013	Ningxia	40.44	2699	16627.3	22.13	1147.08	498.56	432.13	147.3	801.98	226.369
2013	Xinjiang	203.22	21285	206666	77.41	4744.47	4769.89	2648	581.8	2165.86	1153.11
